# Supplementary material for: Evolution of a Restriction Factor by Domestication of a Yeast Retrotransposon
Source: Mol Biol Evol. 2024 Mar 5;41(3):msae050. doi: 10.1093/molbev/msae050 (PMC10951436; doi:10.1093/molbev/msae050)
Supplement: msae050_Supplementary_Data [file msae050_supplementary_data.zip]

Archive with 6 entries (6 files):
- Supplementary_Figures_S1-S6.pdf
- Supplementary_Table_S1.xls
- Supplementary_Table_S2.xls
- Supplementary_Table_S3.xls
- Supplementary_Table_S4.xls
- Supplementary_Table_S5.xls
