# Supplementary material for: Evolution of a Restriction Factor by Domestication of a Yeast Retrotransposon
Source: Mol Biol Evol. 2024 Mar 5;41(3):msae050. doi: 10.1093/molbev/msae050 (PMC10951436; doi:10.1093/molbev/msae050)
Supplement: msae050_Supplementary_Data [file msae050_supplementary_data.zip › Supplementary_Table_S1.xls]

## Sheet: Sheet1
Supplementary Table S1. S. cerevisiae long-read sequencing datasets included in this study.
Reference	Sequencing method	# of strains	# strains with local assemblies that pass quality control	Accession
Czaja et al. (2020)	PacBio	10	9	PRJEB33725
Yue et al. (2017)	PacBio	7	6	PRJEB7245
Bendixsen et al. (2021)	PacBio	8	5	PRJEB38713
Linder et al. (2020)	PacBio	12	6	PRJNA552112
Istace et al. (2017)	ONT	22	14	PRJEB14774
Basile et al. (2021)	ONT	11	10	PRJNA632495
Lee et al. (2022)	ONT	24	23	PRJNA755173
This study	PacBio	6	3	PRJNA774776
