# Supplementary material for: Evolution of a Restriction Factor by Domestication of a Yeast Retrotransposon
Source: Mol Biol Evol. 2024 Mar 5;41(3):msae050. doi: 10.1093/molbev/msae050 (PMC10951436; doi:10.1093/molbev/msae050)
Supplement: msae050_Supplementary_Data [file msae050_supplementary_data.zip › Supplementary_Table_S2.xls]

## Sheet: Sheet1
Supplementary Table S2. S. cerevisiae strains used in this study
Data appears in figure:	Strain	Genotype	Parental Strain	Strain Description	DRT2 allele	Full-length Ty content	Source	Purpose
Figure 3	DG4259	MATα ho::HygroMX ura3::KanMX flo8::G418A his3-Δ200hisG trp1-hisG + pBDG1785	DG4223	227.2, pGTy1'his3-AI	None	0	This Study	Retromobility
	DG4304	MATα ho::HygroMX ura3::KanMX flo8::G418A his3-Δ200hisG trp1-hisG drt2::NatMX + pBDG1785	DG4302	227.2 drt2∆, pGTy1'his3-AI	WT - chromosomal	0	This Study	Retromobility
	DG4487	MATα ho::HygroMX ura3 his3-ΔKanMX trp1-hisG + pBDG1785	DG4229	SX6, pGTy1'his3-AI	None	0	This Study	Retromobility
	DG4479	MATα ho::HygroMX ura3 his3-ΔKanMX trp1-hisG drt2::NatMX + pBDG1785	DG4404	SX6 drt2∆, pGTy1'his3-AI	WT - chromosomal	0	This Study	Retromobility
Figure 4	DG4302	MATα ho::HygroMX ura3::KanMX flo8::G418A drt2::NatMX his3-Δ200hisG trp1-hisG	DG4223	227.2 drt2∆	None	0	This Study	Northern blot
	DG4223	MATα ho::HygroMX ura3::KanMX flo8::G418A his3-Δ200hisG trp1-hisG	DG3180 (strain 3629 from Cubillos et al. 2009)	227.2	WT - chromosomal	0	This Study	Northern blot
	DG4479	MATα ho::HygroMX ura3 drt2::NatMX his3-ΔKanMX trp1-hisG	DG4229	SX6 drt2∆	None	0	This Study	Northern blot
	DG4229	MATα ho::HygroMX ura3 his3-ΔKanMX trp1-hisG	DG4136 (strain YJF1375 from Shih & Fay 2021)	SX6	WT - chromosomal	0	This Study	Northern blot
Figure S3	DG4223	MATα ho::HygroMX ura3::KanMX flo8::G418A his3-Δ200hisG trp1-hisG	DG3180 (strain 3629 from Cubillos et al. 2009)	227.2	WT - chromosomal	0	This Study	Western blot
	DG4302	MATα ho::HygroMX ura3::KanMX flo8::G418A drt2::NatMX his3-Δ200hisG trp1-hisG	DG4223	227.2 drt2∆	None	0	This Study	Western blot
	DG4559	MATα ho::HygroMX ura3::KanMX flo8::G418A drt2::NatMX his3-Δ200hisG trp1-hisG + pBDG1759	DG4302	227.2 drt2∆, pGDRT2-227.2	227.2 Drt2 - 2 μm plasmid, GAL1 promoter	0	This Study	Western blot
	DG4229	MATα ho::HygroMX ura3 his3-ΔKanMX trp1-hisG	DG4136 (strain YJF1375 from Shih & Fay 2021)	SX6	WT - chromosomal	0	This Study	Western blot
	DG4479	MATα ho::HygroMX ura3 drt2::NatMX his3-ΔKanMX trp1-hisG	DG4229	SX6 drt2∆	None	0	This Study	Western blot
	DG4560	MATα ho::HygroMX ura3 drt2::NatMX his3-ΔKanMX trp1-hisG + pBDG1759	DG4479	SX6 drt2∆, pGDRT2-227.2	227.2 Drt2 - 2 μm plasmid, GAL1 promoter	0	This Study	Western blot
Figure 5	DG4302	MATα ho::HygroMX ura3::KanMX flo8::G418A drt2::NatMX his3-Δ200hisG trp1-hisG	DG4223	227.2 drt2∆	none	0	This Study	Western blot
	DG4235	MATα ho::HygroMX ura3::KanMX flo8::G418A drt2::NatMX his3-Δ200hisG trp1-hisG + pBDG1697 + pBDG1293	DG4302	227.2 drt2∆, pGTy1'his3-AI, pYES2	none	0	This Study	Retromobility, Western blot
	DG4381	MATα ho::HygroMX ura3::KanMX flo8::G418A drt2::NatMX his3-Δ200hisG trp1-hisG + pBDG1697 + pBDG1758	DG4302	227.2 drt2∆, pGTy1'his3-AI, pGDRT2m-227.2	227.2 Drt2m - 2 μm plasmid, GAL1 promoter	0	This Study	Retromobility, Western blot
	DG4382	MATα ho::HygroMX ura3::KanMX flo8::G418A drt2::NatMX his3-Δ200hisG trp1-hisG + pBDG1697 + pBDG1759	DG4302	227.2 drt2∆, pGTy1'his3-AI, pGDRT2-227.2	227.2 Drt2 - 2 μm plasmid, GAL1 promoter	0	This Study	Retromobility, Western blot
	DG4383	MATα ho::HygroMX ura3::KanMX flo8::G418A drt2::NatMX his3-Δ200hisG trp1-hisG + pBDG1697 + pBDG1760	DG4302	227.2 drt2∆, pGTy1'his3-AI, pGDRT2-SX6	SX2 Drt2 - 2 μm plasmid, GAL1 promoter	0	This Study	Retromobility, Western blot
	DG4384	MATα ho::HygroMX ura3::KanMX flo8::G418A drt2::NatMX his3-Δ200hisG trp1-hisG + pBDG1697 + pBDG1761	DG4302	227.2 drt2∆, pGTy1'his3-AI, pGDRT2-Y12	YPS606 Drt2 - 2 μm plasmid, GAL1 promoter	0	This Study	Retromobility, Western blot
	DG4385	MATα ho::HygroMX ura3::KanMX flo8::G418A drt2::NatMX his3-Δ200hisG trp1-hisG + pBDG1697 + pBDG1762	DG4302	227.2 drt2∆, pGTy1'his3-AI, pGDRT2-DBVP6044	DBVP6044 Drt2 - 2 μm plasmid, GAL1 promoter	0	This Study	Retromobility, Western blot
	DG4386	MATα ho::HygroMX ura3::KanMX flo8::G418A drt2::NatMX his3-Δ200hisG trp1-hisG + pBDG1697 + pBDG1763	DG4302	227.2 drt2∆, pGTy1'his3-AI, pGDRT2-YPS606	Y12 Drt2 - 2 μm plasmid, GAL1 promoter	0	This Study	Retromobility, Western blot
Figure 6	DG4235	MATα ho::HygroMX ura3::KanMX flo8::G418A drt2::NatMX his3-Δ200hisG trp1-hisG + pBDG1697 + pBDG1293	DG4302	227.2 drt2∆, pGTy1'his3-AI, pYES2	none	0	This Study	Velocity sedimentation assay
	DG4561	MATα ho::HygroMX ura3::KanMX flo8::G418A drt2::NatMX his3-Δ200hisG trp1-hisG + pBDG1759 + pBDG637	DG4302	227.2 drt2∆, pCEN/TRP1 Vector, pGDRT2-227.2	none	0	This Study	Velocity sedimentation assay
	DG4382	MATα ho::HygroMX ura3::KanMX flo8::G418A drt2::NatMX his3-Δ200hisG trp1-hisG + pBDG1697 + pBDG1759	DG4302	227.2 drt2∆, pGTy1'his3-AI, pGDRT2-227.2	227.2 Drt2 - 2 μm plasmid, GAL1 promoter	0	This Study	Velocity sedimentation assay
Figure 7	DG4318	MATα ho::HygroMX ura3::KanMX flo8::G418A drt2::NatMX his3-Δ200hisG trp1-hisG + pBDG1697	DG4302	227.2 drt2∆, pGTy1'his3-AI	none	0	This Study	Retromobility, Western blot
	DG4530	MATα ho::HygroMX ura3::KanMX flo8::G418A drt2::NatMX his3-Δ200hisG trp1-hisG + pBDG1806	DG4302	227.2 drt2∆, pGTy1'DRT2CTDhis3-AI	none	0	This Study	Retromobility, Western blot
	DG4531	MATα ho::HygroMX ura3::KanMX flo8::G418A drt2::NatMX his3-Δ200hisG trp1-hisG + pBDG1807	DG4302	227.2 drt2∆, pGTy1'f436CTDhis3-AI	none	0	This Study	Retromobility, Western blot
	DG4562	MATα ho::HygroMX ura3::KanMX flo8::G418A drt2::NatMX his3-Δ200hisG trp1-hisG + pBDG1814	DG4302	227.2 drt2∆, pGTy1'F323Shis3-AI	none	0	This Study	Retromobility, Western blot
	DG4563	MATα ho::HygroMX ura3::KanMX flo8::G418A drt2::NatMX his3-Δ200hisG trp1-hisG + pBDG1815	DG4302	227.2 drt2∆, pGTy1'F323Dhis3-AI	none	0	This Study	Retromobility, Western blot
Figure 8	DG4304	MATα ho::HygroMX ura3::KanMX flo8::G418A drt2::NatMX his3-Δ200hisG trp1-hisG + pBDG1785	DG4302	227.2 drt2∆, pGTy1'his3-AI	none	0	This Study	Retromobility
	DG4538	MATα ho::HygroMX ura3::KanMX flo8::G418A drt2::NatMX his3-Δ200hisG trp1-hisG + ~15 Ty1ʹ + pBDG1785	DG4536	227.2 drt2∆, + ~15 Ty1', pGTy1'his3-AI	none	~15 Ty1'	This Study	Retromobility
	DG4303	MATα ho::HygroMX ura3::KanMX flo8::G418A drt2::NatMX his3-Δ200hisG trp1-hisG + pBDG633	DG4302	227.2 drt2∆, pGTy1chis3-AI	none	0	This Study	Retromobility
	DG4539	MATα ho::HygroMX ura3::KanMX flo8::G418A drt2::NatMX his3-Δ200hisG trp1-hisG + ~16 Ty1c + pBDG1785	DG4536	227.2 drt2∆,+ ~16 Ty1c, pGTy1chis3-AI	none	~16 Ty1c	This Study	Retromobility
Figure S6	DG4302	MATα ho::HygroMX ura3::KanMX flo8::G418A drt2::NatMX his3-Δ200hisG trp1-hisG	DG4223	227.2 drt2∆	none	0	This Study	Southern blot
	DG4536	MATα ho::HygroMX ura3::KanMX flo8::G418A drt2::NatMX his3-Δ200hisG trp1-hisG + ~15 Ty1ʹ	DG4302	227.2 drt2∆ + 15 Ty1'	none	~15 Ty1'	This Study	Southern blot
	DG4537	MATα ho::HygroMX ura3::KanMX flo8::G418A drt2::NatMX his3-Δ200hisG trp1-hisG + ~16 Ty1c	DG4302	227.2 drt2∆ + 16 Ty1c	none	~16 Ty1c	This Study	Southern blot
