# Supplementary material for: Evolution of a Restriction Factor by Domestication of a Yeast Retrotransposon
Source: Mol Biol Evol. 2024 Mar 5;41(3):msae050. doi: 10.1093/molbev/msae050 (PMC10951436; doi:10.1093/molbev/msae050)
Supplement: msae050_Supplementary_Data [file msae050_supplementary_data.zip › Supplementary_Table_S5.xls]

## Sheet: tpm_allgenes_227
Supplementary Table S5. List of all TPM counts from individual genes.
Run Identifier	SRR1016113	SRR1016114	SRR1016115	SRR1016116	SRR1016117	SRR1016118	SRR1016119	SRR1016120	SRR1016121	SRR1016122	SRR1016123	SRR1016124	SRR1016125	SRR1016126	SRR1016127	SRR1016128	Standard Deviation	Mean
DRT2	50.59	42.01	49.24	42.17	33.5	38.77	39.31	41.42	44.28	46.72	45.9	28.07	44.75	51.55	44.18	38.83	6.12	40.44
Q0045_COX1	0	0	0	0	0	0	0	0	0	0	0	0	0	0	0	0	0	0
Q0065_AI4	0	0	0	0	0	0	0	0	0	0	0	0	0	0	0	0	0	0
Q0070_AI5_ALPHA	0	0	0	0	0	0	0	0	0	0	0	0	0	0	0	0	0	0
Q0085_ATP6	0.13	0.74	0.38	0	0.37	0.75	0.88	1.2	0.25	0.51	0.13	0.5	0.63	0.25	0.25	0.12	0.33	0.44
Q0110_BI2	0	0	0	0	0	0	0	0	0	0	0	0	0	0	0	0	0	0
Q0115_BI3	0	0	0	0	0	0	0	0	0	0	0	0	0	0	0	0	0	0
Q0120_BI4	0.05	0.05	0.1	0	0.05	0	0	0.05	0	0	0.05	0.05	0	0	0	0.05	0.03	0.03
Q0140_VAR1	0	0	0	0	0	0	0.07	0	0	0	0	0	0	0	0	0	0.02	0
Q0250_COX2	0	0	0	0	0	0	0	0	0.27	0	0	0	0	0	0	0	0.07	0.02
Q0275_COX3	0	0	0	0	0	0	0	0	0	0	0	0.12	0	0	0	0	0.03	0.01
YAL001C_TFC3	3.53	3.17	3.63	4.08	2.83	3.23	3.49	3.98	3.25	4.05	3.96	3.93	3.73	3.54	4.54	3.6	0.43	3.47
YAL002W_VPS8	2.11	2.75	2.32	1.87	2.66	2.18	2.46	2.43	2.31	2.27	1.92	2.59	3.03	2.26	2.3	2.65	0.3	2.26
YAL003W_EFB1	2975.45	3055.59	3071.18	3145.07	2979.66	3045.59	3067	3154.6	3020.83	3149.33	3141.45	2913.65	3058.04	3035.35	3131.16	3001.71	71.56	2883.37
YAL005C_SSA1	80.79	83.74	81.46	83.29	84.31	81.62	83.88	78.07	82.87	84.88	82.84	83.24	83.97	83	87.36	82.34	2.01	78.22
YAL007C_ERP2	191.6	190.08	184.22	194.57	186.86	173.51	192.49	188.22	174.97	180.32	172.53	187.63	185	200.04	183.39	183.47	7.64	175.09
YAL008W_FUN14	21.62	24.11	22.09	20.01	24.77	26.39	21.24	22.15	22.45	23.31	23.47	19.53	16.34	22.41	23.66	22.73	2.32	21.09
YAL009W_SPO7	22.63	18.69	25.32	19.42	22.98	17.9	18.41	15.82	15.31	20.75	19.31	13.38	17.12	20.36	19.48	15.54	3.13	17.97
YAL010C_MDM10	3.65	3.74	2.52	3.22	3.49	2.53	3.76	3.71	3.69	3.87	3.24	4.39	3.33	3.68	3.51	3.4	0.47	3.31
YAL011W_SWC3	5.51	6.22	6.48	5.92	6.9	5.87	4.83	5.53	5.85	5.69	5.11	5.76	6.08	5.41	5.12	7.06	0.62	5.53
YAL012W_CYS3	318.85	321.77	332.99	328.31	310.12	312.22	324.77	325.07	318.87	325.43	323.38	299.15	327.25	319.14	333.71	322.13	8.71	303.05
YAL013W_DEP1	7.56	7.81	10.49	5.81	6.03	8.57	8.83	8.78	7.11	6.11	7.15	7.15	7.51	8.91	9.41	7.05	1.31	7.39
YAL014C_SYN8	22.38	27.65	19.83	19.99	22.74	21.61	21.67	19.83	20.14	27.09	25.72	19.94	19.56	22.39	28.17	18.91	3.11	21.22
YAL015C_NTG1	4.87	5.3	5.07	5.55	4.9	6.38	4.63	6.29	5.11	6.05	7.18	5.03	5.89	5.28	4.68	4.59	0.74	5.15
YAL016W_TPD3	37.42	42.44	37.24	38.4	39.23	38.54	37.52	41.14	39.42	37.82	42.95	35.77	38.53	39.31	39.06	40.59	1.92	36.9
YAL017W_PSK1	6.32	7.43	6.88	6.62	6.1	6.49	6.95	7.26	7.57	6.86	6.88	5.51	7.29	7.01	6.45	6.17	0.55	6.37
YAL018C_LDS1	0	0	0	0	0	0	0	0	0	0	0	0	0	0	0	0	0	0
YAL019W_FUN30	7.75	7.87	7.34	7.97	8.62	7.64	7.19	8.44	7.57	8.23	7.41	7.79	6.68	7.25	7.75	8.19	0.5	7.31
YAL020C_ATS1	5.04	6.26	5.05	7.41	5.66	5.63	8.04	3.67	7.25	6.65	6.89	6.08	5.62	4.41	7.03	5.92	1.16	5.75
YAL021C_CCR4	15.56	15.93	15.18	16.74	15.21	15.16	15.34	16.67	15.55	15.14	17.72	17.09	15.63	15.51	16.09	15.36	0.78	14.98
YAL022C_FUN26	13.29	12.38	13.9	13.47	13.6	14.5	12.44	13.49	12.91	12.71	12.5	11	12.59	13.64	12.34	11.68	0.88	12.2
YAL023C_PMT2	115.07	119.74	121.48	121.42	113.5	115.99	118.32	115.81	116.49	123.26	118.26	117.36	121.52	116.53	119.82	115.14	2.84	111.33
YAL024C_LTE1	2.31	2.2	1.79	2.39	1.55	2.13	2.12	2.48	3.13	1.85	2.31	2.31	2.6	1.67	2.28	2.11	0.38	2.09
YAL025C_MAK16	55.43	51.05	44.19	51.4	44.55	52.74	48.13	52.32	52.01	51.05	47.03	42.35	48.79	47.41	52.22	46.59	3.65	46.52
YAL026C_DRS2	9.73	10.1	10.37	9.8	9.69	9.81	9.78	9.31	9.83	10.01	9.54	10.14	9.7	9.24	9.23	9.51	0.32	9.18
YAL027W_SAW1	6.82	5.49	6.09	4.94	4.68	8.58	6.09	6.03	4.95	7.61	3.36	5.67	9.81	4.24	5.4	4.74	1.65	5.66
YAL028W_FRT2	0.87	0.77	0.7	0.65	0.95	0.82	0.87	1.24	0.35	0.52	0.78	0.52	0.74	1.18	0.75	0.34	0.25	0.72
YAL029C_MYO4	11.51	10.3	11.37	10.52	11	11.31	10.36	10.84	10.83	10.44	10.31	11.73	11.05	11.73	11.25	10.82	0.49	10.35
YAL031C_GIP4	3.55	3.36	2.98	3.12	2.89	2.69	3.7	2.82	3.57	4.11	3.54	3.39	3.36	3.15	3.51	4.19	0.42	3.2
YAL032C_PRP45	7.73	8.21	7.19	8.25	7.94	8.04	7.82	8.03	7.78	6.33	9.2	7.95	6.71	7.64	5.68	5.63	0.97	7.12
YAL033W_POP5	38.34	37.11	38.04	32.15	45.38	33.47	45.78	43.52	42.07	43.69	42.61	46.71	46.98	35.01	32.3	42.63	5.17	38.29
YAL034C_FUN19	6.03	4.87	5.38	6.43	4.31	6.43	7.62	5.67	6.13	6.13	5.69	6.47	6.46	5.94	5.13	6.98	0.81	5.68
YAL034W-A_MTW1	7.26	7.36	6.14	3	4.95	7.59	4.27	5.71	6.42	4.7	6.56	6.09	6.44	7.2	7.25	5.8	1.28	5.77
YAL035W_FUN12	105.94	106.93	113.66	110.73	106.5	112.6	109.58	109.62	109.48	111.28	110.29	109.38	110.24	108.81	111	110.43	2.06	103.44
YAL036C_RBG1	65.64	73.98	73.66	71.71	69.62	67.82	67.85	70.69	68.32	68.51	66.13	69.91	70.97	71.32	69.79	71.32	2.38	65.86
YAL037W_YAL037W	1.55	1.17	0.6	1.42	0.95	2.35	1.31	0.63	0.71	1.56	0.84	0.47	1.91	1.56	1.08	0.93	0.52	1.15
YAL038W_CDC19	2713.16	2745.12	2740.51	2744.61	2713.81	2739.82	2763.74	2750.97	2735.3	2735.72	2706.63	2700.09	2712.67	2776.86	2772.06	2682.17	26.65	2574.11
YAL039C_CYC3	15.6	10.6	11.27	10.36	11.53	10.75	10.31	13.42	11.22	12.66	8.74	9.38	11.62	10.46	11.26	11.15	1.6	10.7
YAL040C_CLN3	27.59	27.43	27.57	29.53	29.92	27.76	26.33	25.71	29.72	28.55	28.17	28.08	27.93	27.56	27.68	27.39	1.12	26.36
YAL041W_CDC24	9.1	10.2	9.51	10.83	9.59	9.38	11.54	9.88	9.76	9.77	10.21	11.02	10.01	10.96	10.15	9.4	0.69	9.53
YAL042W_ERV46	68.73	63.26	67.81	68.04	67.43	65.33	66.74	66.42	63.33	67.75	65.18	63.93	66.18	67.41	68.72	68	1.82	62.71
YAL043C_PTA1	10.97	10.33	12.29	11.02	9.89	10.87	12.94	11.1	10.18	12.96	12.36	11.15	11.36	13.14	11.01	10.19	1.06	10.75
YAL044C_GCV3	210.01	207.08	226.68	216.95	225.06	198.88	217.18	213.54	215.21	217.96	234.97	221.65	245.52	235.54	201.01	231.23	12.85	207.72
YAL046C_BOL3	3165.55	3253.45	2727.27	3255.45	3717.13	3106.92	3191.82	2848.59	3571.86	3258.7	2611.1	3753.57	3421.13	2795.23	2404.65	4071.38	449.42	3035.48
YAL047C_SPC72	1.77	1.46	1.66	1.3	2.63	1.61	1.77	1.91	2.11	2.42	1.6	1.97	2.02	1.85	2.04	2.11	0.34	1.8
YAL048C_GEM1	4.09	2.67	3.02	3.36	3.51	3.53	3.74	2.94	2.58	3.26	3.12	2.8	3.05	2.96	3.18	2.15	0.47	2.97
YAL049C_AIM2	59.25	60.79	61.29	52.98	62.69	64.71	58.59	62.77	66.71	56.7	62.95	50.93	61.52	62.94	62.93	55.53	4.3	56.92
YAL051W_OAF1	3.36	3.8	3.27	3.9	2.99	3.51	3.56	3.02	3.06	2.97	3.22	3.34	3.07	3.61	3.44	3.84	0.31	3.19
YAL053W_FLC2	30.85	31.99	26.17	29.07	31.62	29.65	32.84	27.87	30.52	28.72	30.34	30.01	30.09	30.02	30.45	32.88	1.74	28.52
YAL054C_ACS1	2.93	3.09	2.37	2.48	3.33	2.37	3.18	3.74	2.93	2.65	2.22	2.68	2.34	2.89	2.55	2.7	0.41	2.64
YAL055W_PEX22	5.8	4.28	7.26	2.6	4.61	4.87	5.81	7.35	9.26	6.42	10.76	6.35	8.41	2.33	3.23	6.54	2.34	5.78
YAL056W_GPB2	4.6	4.12	4.48	4.22	5.04	4.92	4.25	4.87	4.25	4.12	4.46	4.86	5.55	4.4	4.41	3.44	0.48	4.26
YAL058W_CNE1	10.33	7.71	8.69	9.19	9.34	9.02	10.28	9.31	7.03	9.47	8.28	10.55	9.51	9.33	10.23	7.86	1.01	8.66
YAL059W_ECM1	90.27	85.36	75.9	85.09	87.23	91.27	85.43	79.3	80.68	87.43	89.27	91.83	89.97	100.25	85.08	81.91	5.78	81.88
YAL060W_BDH1	185.84	194.47	196.51	207.8	197.6	194.27	200.52	208.56	202.3	195.1	197.11	186.05	202.18	202.37	203.2	186.56	7.08	186.32
YAL061W_BDH2	13.56	12.71	14.54	14.29	12.11	12.17	14.2	14.47	14.01	14.91	13.86	12.3	13.76	14	13.26	13.82	0.88	12.87
YAL062W_GDH3	2.86	4.49	4.04	2.85	4.26	4.98	3.24	4.43	3.17	3.84	3.19	4.58	4.4	2.93	4.72	2.7	0.78	3.62
YAL063C_FLO9	45.64	46.92	47.11	18.22	44.3	42.43	45.69	44.51	35.45	44.99	51.28	44.5	39.61	43.46	49.69	26.98	8.53	39.96
YAL064C-A_TDA8	0	0	0	0	0	0	0	0	0	0	0	0	0	0	0	0	0	0
YAL068C_PAU8	0	0	0	6.23	0	0	18.5	6.47	0	0	0	0	6.21	0	0	25.14	7.52	4.12
YAR002C-A_ERP1	256.05	255.21	247.32	259.36	243.7	257.57	262.21	261.72	261.23	251.31	249.95	249.22	265.9	260.88	258.27	247.04	6.56	240.79
YAR002W_NUP60	17.29	15.94	14.91	16.39	18.47	16.88	18.28	17.88	18.18	18.22	18.09	15.76	15.03	14.42	17.22	16.91	1.33	15.95
YAR003W_SWD1	20.44	20.13	23.32	21.87	17.26	19.46	19.7	20.76	19.7	21.57	19.77	17.85	20.87	19.46	19.6	18.97	1.48	18.95
YAR007C_RFA1	17.27	16.48	17.14	16.94	14.9	17.14	19.85	16.85	16.92	18.17	16.46	18.51	17.97	15.67	16.78	16.76	1.14	16.17
YAR008W_SEN34	17.51	16.47	15.17	16.22	16.83	16.75	15.98	16.25	13.42	17.29	16.45	13.37	13.23	18.53	11.78	15.63	1.83	14.86
YAR009C_YAR009C	0	0	0	0	0	0	0	0	0	0	0	0	0	0	0	0	0	0
YAR014C_BUD14	9.7	7.92	9.12	8.23	9.1	8.76	8.25	9.5	8.54	9.4	8.32	8.96	8.75	9.91	8.15	8.69	0.59	8.35
YAR015W_ADE1	101.71	110.28	111.85	101.66	119.3	100.43	116.44	106.54	106.2	107.14	105.54	107.89	105.13	106.13	109.42	118.93	5.76	102.37
YAR018C_KIN3	8.42	8.29	9.22	8.72	8.41	8.1	7.71	9.49	8.17	8.53	7.89	8.7	8.37	8.69	7.56	7.7	0.53	7.91
YAR019C_CDC15	3	3.42	2.96	2.32	2.71	2.96	3.03	3.41	3.26	3.16	2.57	3.04	3.21	2.95	3.21	2.37	0.33	2.82
YAR023C_YAR023C	5.48	8.52	3.46	3.74	3.15	7.13	4.63	6.7	2.3	9.28	5.79	3.73	2.31	5.51	4.08	2.55	2.15	4.74
YAR028W_YAR028W	9.92	8.87	11.31	13.24	13.8	14.48	10.87	13.71	12.18	11.21	8.12	9.87	11.15	11.82	10.2	9.73	1.84	10.73
YAR035W_YAT1	0.06	0.34	0.13	0.09	0.09	0.34	0.16	0.43	0.22	0.13	0.22	0.12	0.22	0.19	0.19	0.25	0.1	0.19
YAR042W_SWH1	7.3	7.99	7.18	6.73	8.06	7.79	7.33	7.41	7.35	6.81	7.03	6.43	6.89	6.68	7.43	7.01	0.47	6.82
YAR050W_FLO1	1.94	1.8	2.55	1.57	1.51	3.47	1.22	1.29	1.38	1.75	1.78	1.57	1.5	1.73	2.16	2.06	0.56	1.75
YAR061W_YAR061W	3.82	1.55	1.91	1.74	4.29	2.22	3.83	1.76	2.4	2.51	3.08	2.06	3.16	1.84	1.68	1.47	0.9	2.37
YAR066W_YAR066W	0	0	0	0	0	0	0	0	0	0.21	0	0.63	0	0	0.43	0.42	0.2	0.11
YAR071W_PHO11	0	0	0.05	0	0	0	0	0	0.05	0.05	0	0	0	0	0.16	0.1	0.05	0.03
YBL002W_HTB2	4173.96	3977.64	3985.78	3925.75	3950.62	4035.86	3964.8	4040.12	3968.55	4123.23	4110.51	4151.32	4137.18	4033.22	4030.34	3931.89	82.28	3801.35
YBL003C_HTA2	5507.75	5405.31	5652.79	5449.64	5160.75	5287.19	5399.22	5689.25	5384.12	5317.4	5473.91	5504.82	5629.59	5612.9	5437.01	5349.2	143.95	5141.46
YBL004W_UTP20	11.77	10.7	12.18	10.75	10.97	11.81	11.84	11.81	11.14	11.56	11.35	10.28	11.7	11.58	10.92	11.36	0.52	10.72
YBL005W_PDR3	3.74	3.68	4.23	4.2	3.65	3.69	4.42	4.26	4.37	3.81	4.61	4.07	3.74	3.91	3.68	4.11	0.31	3.79
YBL006C_LDB7	64.16	64	61.66	63.36	58.09	69.3	63.73	59.97	62.3	67.1	61.22	60.14	59.36	74.78	55.69	56.54	4.84	59.19
YBL007C_SLA1	11.21	11.52	11.07	13.25	12.74	11.61	10.88	10.84	12.74	11.4	12.36	12.03	12.56	12.75	12.89	12.13	0.79	11.34
YBL008W_HIR1	5.48	4.93	5.71	4.18	4.95	4.39	4.85	4.7	4.5	4.47	5.77	5.17	4.74	4.99	4.37	4.5	0.48	4.6
YBL009W_ALK2	11.26	10.75	10.43	11.29	10.62	10.38	9.96	10.5	10.28	10.63	9.33	11.77	10.67	10.69	12.32	10.61	0.7	10.13
YBL010C_LAA2	7.89	7.44	6.14	9.72	8.48	8.23	8.24	8.34	9.18	7.28	7.37	8.28	8.66	7.49	7.76	6.77	0.89	7.54
YBL011W_SCT1	19.82	19.88	21.84	21.44	20.91	20.81	21.19	20.91	21.07	20.53	20.56	21.05	22.07	21.64	21.02	21.61	0.63	19.82
YBL013W_FMT1	0.44	0.49	0.31	0.19	0.31	0.37	0.88	0.93	0.88	0.95	0.69	0.75	0.5	0.44	0.32	1.05	0.28	0.58
YBL014C_RRN6	5.44	5.72	5.87	5.26	5.93	5.72	5.88	4.95	5.7	5.87	5.86	5.71	5.24	5.43	5.42	5.99	0.3	5.31
YBL015W_ACH1	13.35	14.86	16.09	13.35	14.25	13.8	12.91	15.08	14.32	14.14	14.37	14.31	13.98	14.4	14.94	15.61	0.83	13.56
YBL016W_FUS3	0	0.07	0.08	0.08	0.08	0.07	0	0	0	0	0	0.08	0	0	0	0	0.04	0.03
YBL017C_PEP1	16.67	16.02	16.03	18.14	16.9	15.72	16.06	17.6	17.95	16.93	16.68	15.86	16.89	16.14	16.95	16.05	0.75	15.73
YBL019W_APN2	3.05	2.88	3.46	3.18	3.47	2.28	2.13	3.28	3	2.85	4.22	3.87	3.5	3.34	3.32	2.08	0.59	2.97
YBL020W_RFT1	23.15	22.56	22.61	21.48	23.57	22.88	22.52	24.73	24.5	22.21	25.4	22.94	22.36	24.08	23.73	21.9	1.09	21.86
YBL021C_HAP3	27.27	30.11	49.81	23.83	37.67	37.46	39.91	28.74	31.17	26.04	28.63	21.84	26.58	40.07	22.8	17.63	8.37	29.29
YBL022C_PIM1	12.78	12.91	12.93	14.63	12.11	12.73	13.27	13.96	12.86	12.55	14.11	12.63	13.17	12.58	12.74	12.62	0.66	12.31
YBL023C_MCM2	8.1	8.72	7.98	8.48	7.76	8.26	8.48	8.74	7.77	8.01	6.39	6.52	7.23	7.17	8.76	7.57	0.74	7.45
YBL024W_NCL1	46.53	43.58	48.73	47.4	46.02	46.59	48	48.62	45.21	47.46	48.48	47.86	47.2	48.26	49.62	48.11	1.5	44.66
YBL025W_RRN10	41.03	37.23	40.34	34.47	35.04	29.78	33.35	40.55	37.08	22.53	42.37	28.07	28.19	43.78	36.2	36.5	5.87	33.67
YBL027W_RPL19B	3394.51	3418.26	3411.54	3385.52	3405.1	3247.15	3359.69	3318.28	3430.9	3360.92	3452.82	3293.21	3435.79	3425.42	3469.32	3383.04	59.65	3191.24
YBL029W_YBL029W	5.92	7.26	7.94	6.52	7.39	5.79	6.71	4.37	7.08	8.39	7.2	6.44	6.07	7.49	7.89	5.88	1.02	6.43
YBL030C_PET9	613.95	625.21	621.81	608.72	607.03	608.51	634.28	633.16	632.83	634.37	620.36	612.69	624.67	609.8	618.07	613.73	9.88	584.06
YBL031W_SHE1	5.57	3.34	4.29	4.19	4.89	3.27	4.29	3.93	4.51	3.66	4.7	3.45	4.69	5.52	4.74	6.02	0.81	4.23
YBL032W_HEK2	34.54	38.93	35.49	34.7	34.7	37.68	37.37	30.52	37.16	34.3	33.67	32.06	34.78	33.32	34.64	36.13	2.14	33.07
YBL033C_RIB1	11.35	11.33	12.47	12.64	11.97	9.82	10.68	10.68	13.51	9.77	10.53	14.16	12.46	11.5	12.53	10.44	1.28	11.01
YBL034C_STU1	2.75	2.68	2.84	2.29	2.47	2.69	2.64	2.35	2.52	2.93	2.69	2.57	2.56	2.87	2.43	2.81	0.19	2.49
YBL035C_POL12	6.1	6.63	6.63	7.05	7.44	7.02	7.03	7.99	6.72	7.39	8.07	8.99	7.78	7.39	7.01	6.93	0.7	6.87
YBL036C_YBL036C	40.56	52.36	52.39	48.43	46.99	43.99	45.28	35.73	42.63	43.51	49.55	45.15	50.04	44.9	50.75	52.29	4.72	44.07
YBL037W_APL3	5.93	5.55	5.28	5.95	6.67	5.53	6.21	5.32	5.94	4.63	6.37	5.76	5.57	6.58	5.33	5.45	0.54	5.45
YBL038W_MRPL16	33.86	30.28	35.47	33.43	33.47	34.23	37.23	33	36.88	34.38	32.27	36.91	39.48	37.65	33.8	40.98	2.79	33.3
YBL039C_URA7	88.92	83.11	87.31	86.76	86.81	87.89	90.59	85.47	89.46	91.59	90.55	89.98	84.86	84.35	87.87	86.14	2.46	82.6
YBL040C_ERD2	100.64	97.8	88.96	93.75	92.51	90.39	100.91	102.79	102.84	86.74	103.82	100.82	88.15	101.78	105.64	97.62	6.21	91.85
YBL041W_PRE7	68.7	88.48	85.84	95.16	97.69	83.84	90.42	89.06	91.53	84.64	86.02	86.64	86.92	80.84	90.83	81.65	6.6	82.05
YBL042C_FUI1	25.83	21.89	23.31	23.77	25.28	23.33	25.09	26.74	26.46	24.77	26.98	22.78	25.38	27.03	24.89	24.59	1.55	23.51
YBL043W_ECM13	0.13	0.9	0.26	0.13	0.65	0.13	0.26	0.28	0.26	0.52	0.52	0.13	0.26	0.66	0.4	0	0.24	0.34
YBL044W_YBL044W	0	18.19	3.64	3.66	0	7.32	3.65	0	0	0	3.65	7.41	0	3.68	0	0	4.78	3.29
YBL045C_COR1	103.53	102.62	104.34	104.67	103.85	104.71	111.31	108.22	106.13	99.01	107.56	108.2	101.82	101.38	107.6	104.11	3.11	98.95
YBL046W_PSY4	6.48	5.8	6.66	5.98	6.22	5.98	5.81	5.27	6.36	5.5	6.67	5.59	5.63	6.52	6.62	7.88	0.64	5.86
YBL047C_EDE1	25.54	23.39	24.51	25.48	23.97	25.54	25.45	24.24	23.89	24.65	23.19	23.01	23.97	24.81	25.14	23.45	0.88	23.01
YBL049W_MOH1	12.85	27.82	26.49	18.76	18.74	13.55	12.84	14.43	20.5	20.63	19.71	16.21	11.12	12.9	22.42	14.3	5.03	16.96
YBL050W_SEC17	53.01	47.94	50.62	46.15	56.95	49.72	52.53	45.18	49.22	52.93	52.25	50.67	50.15	51.16	49.96	45.52	3.07	47.47
YBL051C_PIN4	14.5	12.4	11.91	12.91	12.89	13.18	12.96	13.39	14.63	12.22	14.57	11.94	10.7	13.65	12.86	11.59	1.11	12.2
YBL052C_SAS3	4.75	3.64	4.18	4.66	3.77	3.73	4.19	4.28	4.46	4.6	4.42	3.97	3.38	5.2	3.8	4.68	0.49	4.01
YBL054W_TOD6	20.46	17.14	17.27	16.69	16.72	16.34	18.3	18.68	17.89	18.14	18.75	18.08	17.6	18.35	18.21	18.82	1.02	16.97
YBL055C_YBL055C	21.64	20.9	24.65	22.69	23.72	20.27	22.6	22.5	22.42	22.8	22.09	21.39	23.68	21.53	23.78	23.02	1.16	21.23
YBL056W_PTC3	72.07	75.52	73.31	72.5	71.88	69.78	74.26	74.83	76.74	75.84	73.1	73.58	77.41	74.62	75.23	71.63	2.04	69.67
YBL057C_PTH2	78.74	91.83	87.3	83.75	94	79.76	94.3	94.41	77.18	81.4	95.76	81.62	89.41	85.31	83.85	83.59	6.16	81.67
YBL058W_SHP1	26.09	27.93	29.3	25.66	27.41	27.06	28.05	28.76	28.47	30.19	29.77	28.2	30.67	25.32	28.67	29.98	1.61	26.66
YBL059W_IAI11	10.29	6.93	10.12	5.04	4.12	5.35	7.42	7.25	5.76	10.53	7.24	5.74	6.5	7.62	10.41	7.61	2.03	7.06
YBL060W_YEL1	3.23	3.3	3.93	3.53	3.21	2.73	2.8	2.99	2.66	3.92	3.5	2.87	2.95	3.72	2.77	2.06	0.51	2.98
YBL061C_SKT5	14.52	15.02	15.33	14.66	14.08	16.12	15.84	16.76	14.18	14.93	15.36	16.18	12.87	15.2	16.21	14.18	1	14.26
YBL063W_KIP1	1.65	1.96	1.62	1.4	1.37	2.13	2	1.9	2.36	1.92	2.05	2.39	1.96	2.06	1.8	1.5	0.31	1.79
YBL064C_PRX1	38.19	26.74	32.05	27.19	28.2	34.19	31.34	36.05	33.9	31.57	37.72	35.75	35.12	27.44	35.4	29.92	3.81	30.86
YBL066C_SEF1	5.21	5.13	3.92	4.1	5.29	4.68	4.72	5.14	4.7	4.83	3.93	5	5.02	4.54	4.44	4.63	0.44	4.45
YBL067C_UBP13	12.26	11.65	12.37	13.6	12.37	12.14	12.9	13.21	11.47	11.4	12.91	12.38	12.13	12.25	10.87	12.63	0.7	11.6
YBL068W_PRS4	56.19	54.65	54.68	58.05	56.22	57.31	58.08	55.17	57.34	54.59	62.42	54.76	59.25	54.73	52.33	58.37	2.43	53.33
YBL069W_AST1	15.55	15.99	13.24	14.59	12.66	14.36	12.16	11.91	11.41	13.65	15.1	13.93	13.34	13.23	15.87	10.04	1.68	12.87
YBL072C_RPS8A	3219.02	3303.73	3276.28	3227.2	3229.17	3220.44	3255.17	3161.92	3194.28	3289.52	3190.33	3228.89	3263.05	3269.73	3161.57	3265.13	42.97	3046.96
YBL074C_AAR2	2.12	2.09	4.25	2.42	3.46	3.37	2.51	1.92	3.78	2.13	2.43	2.56	1.67	3.2	2.45	2.01	0.74	2.54
YBL075C_SSA3	5.47	6.24	5.07	3.91	3.83	5.04	4.58	6.1	3.81	4.39	5.35	4.4	3.93	4.66	4.55	4.83	0.75	4.52
YBL076C_ILS1	98.4	98.7	98.02	96.96	95.91	95.23	100.32	98.73	95.69	98.73	96.62	98.1	96.07	102.84	97.75	93.99	2.14	92.01
YBL079W_NUP170	12.39	12.2	12.6	11.98	10.98	11.35	12.41	12.39	10.68	12.73	11.82	10.68	11.58	12.06	11.3	12.13	0.66	11.17
YBL080C_PET112	2.95	3.77	2.99	2.77	3.01	3.37	2.79	2.31	1.97	3.39	3.17	2.64	2.7	2.75	2.98	2.97	0.42	2.76
YBL081W_YBL081W	35.4	33.02	31.89	36.43	31.24	32.23	32.79	35.32	31.11	31.74	34.26	33.56	33.36	35.98	32.96	35.21	1.72	31.66
YBL082C_ALG3	30.87	34.72	36.86	37.45	36.89	35.58	35.65	38.4	34.56	33.4	35.83	32.51	35.83	34.38	37.79	34.94	1.98	33.39
YBL084C_CDC27	5.8	6.02	4.79	4.96	5.88	5.82	6.37	6.02	4.93	4.66	4.91	6.05	4.89	6.01	6.37	5.89	0.61	5.29
YBL085W_BOI1	7.71	8.91	7.11	8.47	7.84	8.23	8.54	7.94	9.07	7.74	8.28	8.1	8.8	7.15	8.98	8.39	0.6	7.76
YBL086C_YBL086C	3.99	5.79	5.17	5.3	6.5	3.79	4.51	5.78	6.07	4.27	5.34	6.15	5.94	4.48	5.44	5.31	0.82	4.98
YBL087C_RPL23A	21254.8	21028.6	21237.4	21768.8	21275.3	20887.8	21632.7	20819.4	21271.8	20703.6	21292.9	19973.3	21795.6	21480.1	21867.8	21264.1	478.4	20001.9
YBL088C_TEL1	2.08	2.52	2.22	1.95	2.13	2.07	2.21	2.07	2.25	2.72	2.52	2.42	2.55	2.22	1.96	2.36	0.23	2.14
YBL089W_AVT5	12.66	12.52	13.42	12.25	12.36	11.94	13.6	12.28	13.84	11.32	13.45	12.12	10.52	12.31	14.05	14.11	1.01	11.99
YBL090W_MRP21	65.29	73.96	68.32	53.46	69	68.06	61.54	57.93	61.56	59.66	78.64	57.82	69.49	68.94	85	63.18	8.16	62.94
YBL091C-A_SCS22	22.85	23.62	25.15	17.45	20.43	23.72	27.47	18.5	12.16	19.15	22.53	19.7	17.14	24.12	24.25	15.7	4.04	19.88
YBL091C_MAP2	88.74	87.03	89.82	81.32	92.38	92.06	91.4	87.77	86.21	88.46	86.82	88.58	89.79	87.17	90.38	91	2.74	83.63
YBL092W_RPL32	17438.2	17120.9	17271.4	17198.7	17440.8	17430.5	17612.6	17595.9	17459.3	17139.8	17155.3	17248.3	17148.8	17586.8	17787.1	17186.5	208.03	16354.7
YBL093C_ROX3	37.11	38.42	34.91	36.81	36.86	42.17	42.26	33.18	45.51	41.19	33.07	35.53	35.24	33.14	37.04	35.05	3.68	35.36
YBL095W_MRX3	24.27	21.83	21.28	23.03	23.06	26.18	21.89	27.14	21.77	22.9	23.9	22.62	21.96	22.77	23.87	23.23	1.59	21.96
YBL097W_BRN1	2.83	2.62	2.75	2.07	2.75	2.41	2.28	3.05	2.12	2.45	2.47	2.98	2.16	2.68	2.5	2.64	0.29	2.41
YBL098W_BNA4	19.19	19.16	17.31	18.67	17.56	17.79	17.59	17.71	20.35	22.52	17.76	16.7	19.11	18.16	18.5	16.58	1.47	17.42
YBL099W_ATP1	251.33	258.77	266.58	259.35	256.62	254.67	254.42	271.77	255.49	264.85	263.6	256.34	259.3	264.31	267.31	252.73	5.92	244.9
YBL100W-A_YBL100W-A	0	0	0	0	0	0	0	0	0	0	0	0	0	0	0	0	0	0
YBL100W-B_YBL100W-B	0	0	0	0	0	0	0	0	0	0	0	0	0	0	0	0	0	0
YBL101C_ECM21	5.85	6.29	6.53	6.28	6.22	5.62	5.17	6.06	5.48	6.64	5.91	5.55	6.34	5.96	6.63	6.65	0.45	5.74
YBL102W_SFT2	49.77	50.44	46.19	50.87	53.78	54.95	47.35	53.17	41.47	55.21	56.53	53.12	49.99	48.22	54.8	50.43	3.95	48.25
YBL103C_RTG3	6.38	5.05	5.48	6.41	5.47	4.87	5.19	4.81	6.08	5.4	3.88	5.58	6.44	6.52	5.39	6.21	0.73	5.29
YBL104C_SEA4	4.69	3.47	5.11	4.63	3.62	3.35	4.76	3.77	4.33	3.76	3.73	4.06	3.96	3.92	3.16	3.74	0.55	3.8
YBL105C_PKC1	8.09	8.97	8.02	7.88	8.84	7.89	8.36	6.77	7.92	9.22	8.06	8.81	8.38	7.91	7.85	7.66	0.6	7.72
YBL106C_SRO77	3.14	2.56	2.52	3.27	2.38	2.78	3.85	3.93	3.93	3.12	3.37	3.59	3.3	3.4	3.18	2.9	0.49	3.04
YBL107C_MIX23	32.81	26.73	39.42	32.24	37.08	40.03	31.98	40.16	35.89	37.1	41.32	31.28	37.13	40.27	38.91	29.08	4.47	33.87
YBL111C_YBL111C	0	0	0	0	0	0	0	0	0	0	0	0	0	0	0	0	0	0
YBL113C_YBL113C	0	0	0	0	0	0	0	0	0	0	0	0	0	0	0	0	0	0
YBR001C_NTH2	4.15	3.82	3.84	4.38	3.21	3.41	3.41	3.48	3.79	3.77	3.17	3.86	4.64	4.04	3.99	4.55	0.44	3.64
YBR002C_RER2	34.75	38.27	43.71	39.16	36.92	32.78	39.42	35.74	34.46	34.87	39.45	31.4	34.37	35.49	45.14	36.78	3.7	35.08
YBR003W_COQ1	23.3	21.42	26.87	22.58	22.49	25.41	25.29	22.1	20.55	23.06	20.43	26.26	21.88	22.94	22.09	24.57	1.95	21.95
YBR004C_GPI18	18.07	18.62	19.92	18.57	17.21	19.87	17.45	19.59	17.75	18.19	18.94	16.84	17.92	21.65	20.08	16.56	1.37	17.56
YBR005W_RCR1	26.05	25.1	18.82	24.3	18.48	25.57	23.14	24.78	20.8	25.28	24.28	22.76	22.16	18.9	23.35	23.91	2.49	21.78
YBR006W_UGA2	6.85	6.93	6.59	5.99	6.34	8.68	7.49	4.87	6.61	8.41	4.67	6.21	6.02	6.85	7.32	7.32	1.07	6.37
YBR007C_DSF2	3.05	2.64	3.78	3.56	3.49	3.42	3.01	2.96	2.96	2.64	1.94	3.15	2.97	3.45	2.39	2.85	0.47	2.87
YBR008C_FLR1	5.17	4.77	4.48	4.5	4.89	5.2	3.45	4.86	4.91	5.17	5.36	5.18	4.56	5.58	4.07	4.02	0.56	4.51
YBR010W_HHT1	2966.89	2826.07	2767.9	2939.23	2678.91	2940.98	2840.32	2732.73	2859.13	3029.16	2910.64	2850.01	2781.2	2859.16	2777.44	2895.39	92.43	2691.03
YBR011C_IPP1	739.23	748.46	733.95	738.79	751.15	746.83	764.94	759.48	731.82	744.84	734.72	752.57	762.85	755	754.56	746.26	10.24	704.45
YBR013C_YBR013C	28.8	48.78	31.78	14.3	17.51	28.45	27.08	33.54	22.31	49.59	15.94	43.05	17.52	14.41	24.02	34.61	11.55	27.25
YBR014C_GRX7	46.55	47.87	58.05	43.69	48.5	48.06	41.25	47.65	54.52	57.28	49.63	52.49	53.02	52.45	43.73	47.29	4.81	46.87
YBR015C_MNN2	63.21	66.03	64.22	65.66	62.77	61.4	62.9	66.3	64.23	67.07	66	67.16	64.98	66.62	65.26	66.39	1.72	61.29
YBR016W_YBR016W	410.52	393.2	421.83	353.1	421.38	390.15	411.91	387.04	339.51	359.32	390.56	375.3	369.7	348.69	391.55	373.81	25.45	362.53
YBR017C_KAP104	18.73	19.43	19.92	17.96	19.04	18.67	18.48	20.66	19.42	17.26	19.01	17.75	19.18	20.22	18.87	18.32	0.89	17.87
YBR018C_GAL7	0.07	0.07	0.07	0.14	0.14	0.07	0	0.15	0.07	0.07	0	0.07	0.07	0.14	0	0.28	0.07	0.09
YBR019C_GAL10	0.37	0.36	0.28	0.31	0.64	0.3	0.46	0.23	0.21	0.65	0.34	0.3	0.77	0.83	0.56	0.33	0.19	0.42
YBR020W_GAL1	0.95	0.94	0.7	0.65	0.43	1.2	0.52	1.42	1	0.79	0.31	0.73	1.09	0.48	0.48	0.26	0.33	0.72
YBR021W_FUR4	10.54	13.96	12.75	11.23	11.84	12.98	11.1	12.1	11.9	12.39	14.03	12.34	13.29	13.46	12.82	11.19	1.04	11.7
YBR022W_POA1	17.29	14.67	23.87	19.6	19.25	21.8	19.12	16.69	15.17	23.39	19.14	19.27	16.1	16.78	24.42	21.94	3.09	18.33
YBR023C_CHS3	25.88	24.01	24.82	25.66	24.94	26.14	24.69	25.23	25.96	25.67	26.27	24.71	27.56	25.84	25.38	25.6	0.82	24.07
YBR024W_SCO2	8.05	6.88	9.43	9.48	11.46	7.96	10.02	9.54	12.39	10.74	10.42	8.1	9.32	9.76	10.22	9.51	1.38	9.1
YBR025C_OLA1	391.45	370.11	378.57	388.02	373.77	369.78	384.43	373.85	380.38	386.71	375.13	374.98	375.82	380.85	369.66	380.44	6.7	356.51
YBR026C_ETR1	5.77	5.28	6.39	5.14	4.18	5.43	5.58	5.81	3.93	4.23	3.54	6.21	5.71	3.96	5.57	3.66	0.95	4.78
YBR028C_YPK3	8.35	8.78	9.25	8.54	8.29	9.64	9.08	9.8	8.51	9.95	8.65	8.3	9.24	7.96	9.57	7.42	0.71	8.36
YBR029C_CDS1	41.98	41.03	44.13	44.41	39.76	43.98	43.33	41.79	47.12	44.22	41.58	44.66	47.92	42.87	44.07	43.12	2.1	41.06
YBR030W_RKM3	9.43	9.78	9.29	7.1	8.43	8.23	9.47	8.06	9.87	8.13	8.85	9.05	8.66	9.08	7.93	7.76	0.79	8.23
YBR031W_RPL4A	29.94	31.84	36.79	29.91	32.77	30.96	33.91	33.04	34.52	30.65	30.43	32.37	29.39	31.29	33.57	32	1.97	30.31
YBR033W_EDS1	3.49	2.85	3.83	2.77	3.56	3.34	3.12	3.01	3.11	3.43	3.13	2.5	3.03	2.78	3.27	2.42	0.38	2.94
YBR034C_HMT1	110.09	102.54	103.28	108.04	106.26	103.84	107.42	106.12	110.46	100.56	105.5	100.55	106.89	108.2	104.62	105.85	2.97	99.6
YBR035C_PDX3	81.26	85.71	85.26	79.38	86.3	72.52	80.04	68.54	83.16	82.75	85.6	70.4	85.68	85.3	77.21	82.08	5.74	76.29
YBR036C_CSG2	71.25	73.57	72.44	73.63	75.11	74.39	77.41	71.03	73.77	73.39	69.72	72.35	72.19	70.04	73.72	74.89	1.99	68.88
YBR037C_SCO1	20.34	23.03	16.93	17.63	19.13	21.27	20.11	21.3	17.55	17.9	17.95	19.54	18.59	18.68	16.92	20.33	1.76	18.17
YBR038W_CHS2	13.81	15.13	14.46	15.03	13.96	14.96	13.77	13.54	14.52	14.88	14.06	13.81	13.51	15.36	13.27	14.68	0.66	13.49
YBR039W_ATP3	121.53	116.68	116.25	111.42	109.55	111.21	112.6	109.24	108.23	113.73	108.54	111.69	115.78	111.72	118.34	111.62	3.77	106.58
YBR040W_FIG1	0.1	0	0.2	0	0.2	0	0.1	0.11	0.4	0	0	0	0.1	0.1	0.6	0.1	0.17	0.13
YBR041W_FAT1	20.07	21.76	20.5	19.42	21.05	18.94	20.36	19.41	19.83	21.25	18.86	17.61	17.73	22.08	20.14	18.41	1.33	18.75
YBR042C_CST26	18.35	20.02	17.88	19.88	20.31	20.6	20.33	19.68	21.3	19.57	21.95	17.3	18.31	19.24	24.72	19.62	1.76	18.87
YBR043C_QDR3	4.55	4.27	4.59	4.35	4.18	3.91	4.1	3.89	4.26	4.27	4.7	4.22	4.43	3.61	4.46	3.64	0.32	3.99
YBR044C_TCM62	5.68	7.14	6.68	7.15	6.93	8.29	8.58	6.8	7	8.68	7.91	7.02	6.87	7.65	7.51	7	0.77	6.92
YBR045C_GIP1	0.34	0.2	0.41	0.14	0.51	0.68	0.31	0.36	0.69	0.14	0.31	0.2	0.65	0.17	0.38	0.34	0.18	0.35
YBR046C_ZTA1	10.09	11.58	8.61	9.23	8.86	11.79	9.71	8.64	12.57	10.66	11.39	10.61	8.77	10.24	9.54	9.41	1.23	9.58
YBR047W_FMP23	4.63	3.64	3.7	8.6	8.89	7.93	3.4	7.49	4	4.03	6.19	4.6	4.32	5.58	5.61	6.05	1.83	5.32
YBR048W_RPS11B	6658.75	6862.19	6936.53	6937.1	6614.09	6901.09	6603.03	6599.06	6983.41	6807.17	6974.83	6845.43	6803.57	6822.76	6667.83	6642.13	139.81	6399.93
YBR049C_REB1	13.23	13.31	12.56	13.29	11.88	13	12.29	13.09	14.77	12.15	13.57	13.08	12.5	13.44	15.8	11.36	1.07	12.38
YBR050C_REG2	0.32	0.56	0	0.16	0.24	0.16	0.16	0.94	0.32	0.16	0	0.24	0.08	0.81	0.41	0.55	0.27	0.32
YBR052C_RFS1	104.71	108.39	96.97	97.45	89.3	103.49	88.42	86.89	98.71	101.29	95.63	96.86	100.36	109.56	96.43	94.61	6.56	92.68
YBR053C_YBR053C	15.62	16.26	13.73	13.58	15.88	16.91	15.82	15.03	14.63	15.43	17.7	14.5	12.53	15.27	14.4	13.8	1.33	14.26
YBR054W_YRO2	1.62	2.05	2.09	1.85	2.76	2.98	2.33	2.04	3.85	2.57	2.25	2.15	1.86	2.41	2.74	1.52	0.58	2.21
YBR055C_PRP6	4.17	4.72	4.32	3.93	3.74	4.01	4.62	4.25	4.46	4.52	3.85	4.31	4.36	3.88	4.6	5.68	0.47	4.11
YBR056W_MRX18	12.82	12.08	13.36	14.22	12.23	11.3	12.73	14.54	14.46	13.14	11.76	13.3	13.68	14.07	11.67	12.98	1.02	12.32
YBR057C_MUM2	7.37	6.12	9.12	8.43	7.68	8.85	5.36	10.39	8.94	6.69	9	8.26	10.05	9.16	6.66	9.64	1.45	7.83
YBR058C_UBP14	9.05	9.42	9.13	7.79	8.19	9.48	9.7	9.89	8.71	8.63	9.01	9.43	8.96	9.7	10.56	10.51	0.75	8.76
YBR059C_AKL1	8.46	8.79	8.7	8.07	7.97	8.31	7.64	7.46	8.48	8.28	8.23	7.71	8.42	8.57	8.5	7.99	0.39	7.76
YBR060C_ORC2	7.75	6.43	6.87	6.26	7.69	8.26	7.06	8.34	7.16	6.07	7.49	7.24	6.18	6.79	7.27	6.13	0.73	6.69
YBR061C_TRM7	23.21	22.22	21.87	25.81	23.7	21.02	21.06	21.61	23.35	22.9	26.84	19.49	22.78	23.82	25.01	25.67	1.98	21.9
YBR062C_YBR062C	16.87	26.87	19.95	19.25	18.89	18.18	16.59	23.32	17.74	16.96	23.68	21.96	24.54	23.74	18.6	15.65	3.38	19.19
YBR063C_YBR063C	8.14	6.86	7.79	8.49	8.21	7.8	6.99	8.81	7.01	5.82	7.43	7.66	6.16	6.94	7.37	6.77	0.82	7
YBR065C_ECM2	4.26	3.27	4.85	3.82	3.95	2.93	3.19	3.82	5.33	3.49	2.9	2.87	4.05	4.07	2.63	4.25	0.75	3.56
YBR066C_NRG2	5.03	2.73	3.65	5.53	6.37	3.26	5.74	6.05	7.96	4.19	4.18	3.1	3.47	5.58	3.34	5.44	1.46	4.53
YBR067C_TIP1	3.84	1.99	1.22	2.02	2.41	2.2	2.64	3.85	2.42	3.46	3.65	1.41	3.24	1.83	4.71	2.58	0.98	2.61
YBR068C_BAP2	28.42	30.35	31.87	28.81	31.54	27.38	28.71	32.21	29.41	31.25	26.55	28.48	27.45	31.27	30.71	28.48	1.78	27.92
YBR069C_TAT1	27.22	25.4	28.17	28.27	26.5	26.62	28.85	26.61	28.12	26.33	27.23	27.06	27.54	26.21	28.95	25.65	1.08	25.64
YBR070C_ALG14	33.49	36.34	37.42	31	31.04	34.71	32.09	32.88	34.6	32.5	30.92	32.26	30.54	36.23	28.47	35.03	2.47	31.29
YBR071W_YBR071W	27.08	34.63	30.89	24.93	27.08	26.21	30.93	28.82	30.02	32.36	28.69	25.62	25.41	25.35	35.02	33.21	3.41	27.63
YBR072W_HSP26	0.18	0	0.18	1.28	1.1	0.18	0.55	0.58	0.92	0.19	0.37	0.37	0.18	0.93	0.93	0	0.41	0.49
YBR073W_RDH54	1.06	1.46	1.08	1.5	1.35	1.7	1.55	1.7	1.29	1	0.92	1.37	1.66	0.9	1.2	0.89	0.29	1.23
YBR074W_PFF1	14.91	14	13.63	13.5	13.83	13.65	13.86	14.47	14.07	14.55	13.99	15.25	13.66	14.96	15.51	12.87	0.71	13.38
YBR076W_ECM8	1.73	0.96	0.91	1.13	1.42	0.97	1.59	1.27	1.5	0.45	0.98	1.35	0.75	0.91	1.14	0.96	0.33	1.08
YBR077C_SLM4	56.5	66.2	49.75	86.01	75.11	67.25	78.52	68.04	69.46	65.6	76.99	76.39	74.81	66.79	63.92	63.65	8.87	65.52
YBR078W_ECM33	702.02	703.09	716.54	713.6	694.47	714.08	691.53	707.63	683.47	715.22	715.39	698.84	711.23	710.52	710.05	689.94	10.45	664
YBR079C_RPG1	61.86	60.77	65.48	63.75	61.24	61.65	63.59	60.87	62.47	61.53	62.5	62.43	64.69	63.78	64.74	59.31	1.68	58.96
YBR080C_SEC18	18.84	18.19	18.83	19.89	18.54	17	21.08	17.78	18.85	19.19	18.89	19.2	18.95	17.61	21.82	18.01	1.22	17.88
YBR081C_SPT7	5.46	5.09	5.58	5.24	5.09	5.4	5.38	5.06	5.11	4.86	5.31	5.08	4.98	4.89	5.01	5.34	0.21	4.89
YBR082C_UBC4	1247.28	1242.64	1301.67	1221.23	1232.31	1249.09	1235.67	1345.38	1304.84	1180.74	1291.73	1203.94	1314.82	1231.16	1405.74	1269.74	57.28	1196.19
YBR083W_TEC1	2.37	1.95	1.84	1.88	3.07	3.34	3.35	2.25	2.61	2.48	2.86	2.26	2.03	1.99	1.91	1.94	0.52	2.27
YBR084C-A_RPL19A	2385.48	2378.94	2396.38	2470.03	2393.63	2417.09	2388.69	2481.1	2380.78	2376.16	2421.15	2403.36	2393.59	2450.61	2474.03	2342.48	39.94	2270.2
YBR084W_MIS1	69.11	71.5	69.93	70	69.29	69.01	70.24	71.28	68.84	69.64	69.67	72.58	69.55	71.1	72.55	69.41	1.21	66.17
YBR085W_AAC3	6.67	6.1	4.42	4.49	7.09	5.57	4.99	4.87	3.47	5.11	4.9	6.35	4.04	6.43	4	5.34	1.05	4.99
YBR086C_IST2	43.94	45.03	45.67	43.23	42.65	41.24	43.04	41.9	42.19	42.77	42.77	42.17	41.16	43.14	44.2	42.52	1.24	40.52
YBR087W_RFC5	16.4	18.51	16.05	18.43	18.9	19.65	16.84	20.62	19.99	16.51	19.5	18.85	15.34	20.63	17.55	19.5	1.68	17.35
YBR088C_POL30	107.13	120.2	117.09	123.81	117.97	116.27	124.6	127.84	117.25	125.79	127.12	132.34	119.91	117.96	121.16	131.9	6.48	114.99
YBR092C_PHO3	16.82	15.96	19.06	18.55	18.98	17.33	15.8	18.71	18.36	17.55	18.38	18.95	17.51	19.08	16.89	18.45	1.09	16.91
YBR093C_PHO5	3.42	1.91	3.17	3.35	3.14	2.27	2.1	4.53	3	2	2.76	4.21	2.65	3.23	2.48	2.45	0.75	2.79
YBR094W_PBY1	10.46	9.97	8.38	12.11	10.58	10.37	9.93	9.26	11.39	10.34	11.24	10.73	9.44	10.55	11.05	11.3	0.92	9.88
YBR095C_RXT2	7.47	7.35	5.83	7.16	7.02	6.37	6.98	7.29	7.85	5.97	7.5	7.08	7.71	6.48	7.45	6.99	0.59	6.65
YBR096W_YBR096W	92.62	92.91	87.23	87.11	89.64	88.73	89.56	94.39	97.14	90.03	91.54	79.69	85.9	101.43	90.08	93.8	4.94	85.69
YBR097W_VPS15	2.37	2.23	2.86	2.61	3.1	2.31	2.5	2.84	2.52	2.62	2.14	1.99	2.52	2.31	2.7	2.42	0.29	2.37
YBR098W_MMS4	3.14	3.15	2.93	2.35	2.87	2.03	3.15	2.89	2.6	2.6	3.93	2.75	3.24	2.63	2.3	3.69	0.5	2.75
YBR101C_FES1	40.03	34.85	43.94	41.34	39.86	45.59	43.16	42.66	39.64	43.83	37.4	36.42	39.56	41.42	36.57	40.89	3.03	38.25
YBR102C_EXO84	4.74	4.31	5.73	5.62	4.32	5.24	4.84	5.73	4.93	5.25	4	4.68	4.49	4.49	5.14	4.59	0.53	4.63
YBR103W_SIF2	7.85	10.04	8.81	9.23	9.32	10.42	10.06	9.43	7.15	9.45	8.36	8.27	7.14	9.49	8.22	7.7	1.03	8.35
YBR104W_YMC2	33.34	31	33.07	30.8	36.95	28.12	32.52	30.35	35.45	33.47	34.4	33.9	31.02	35.57	36.32	32.45	2.4	31.24
YBR105C_VID24	18.28	17.43	15.77	21.05	16.93	19.87	20.02	19.64	20.13	19.5	17.7	17.16	19.4	16.56	17.78	19.57	1.54	17.55
YBR106W_SND3	1142.71	1115.12	1122.78	1143.1	1080.02	1078.6	1124.49	1137.98	1120.38	1136.3	1129.99	1147.23	1165.51	1148.27	1104.65	1118.58	23.64	1061.14
YBR107C_IML3	15.21	14.29	13.7	14.88	17.04	11.72	16.51	15.48	16.01	17.13	16.81	11.38	14.24	15.3	14.55	15.05	1.68	14.17
YBR108W_AIM3	2.63	3.1	2.47	2.32	3	2.35	2.36	2.56	2.28	2.41	3.47	2.6	2.77	2.76	3.37	2.88	0.37	2.57
YBR109C_CMD1	973.15	943.11	1021.8	954.58	989	971.74	947.42	926.98	969.84	974.96	954.76	970.73	1025.05	967.75	1006.95	933.53	28.7	915.3
YBR110W_ALG1	21.44	20.11	20.79	21.75	21.29	23.32	21.95	20.29	21.34	21.32	21.97	22.71	22.11	20.66	22.7	21.66	0.88	20.37
YBR111C_YSA1	77.87	86.39	71.09	78.23	76.56	88.73	85.95	77.5	84.25	74.1	84.29	83.5	86.87	86.04	86.12	78.99	5.29	77.16
YBR112C_CYC8	13.76	13.06	12.39	12.78	13.52	12.53	12.83	13.96	13.42	13.04	13.07	13.66	12.72	13.89	13.08	12.45	0.51	12.39
YBR114W_RAD16	6.23	6.03	4.65	5.52	5.34	5.84	5.88	5.77	6.29	5.71	4.53	4.53	5.12	6.03	6.18	4.96	0.61	5.25
YBR115C_LYS2	6.97	7.23	7.39	7.68	6.94	7.24	7.58	7.66	7.89	7.97	7.17	8.37	8.71	7.97	8.19	7.32	0.51	7.22
YBR117C_TKL2	2.78	2.3	2.85	2.33	2.39	3.16	2.44	2.51	2.46	2.8	2.29	2.3	2.79	2.1	2.82	1.46	0.39	2.36
YBR118W_TEF2	0	0	0	0	0	0	0	0	0	0	0	0	0	0	0	0	0	0
YBR119W_MUD1	7.61	6.5	5.72	9.98	8.05	9	7.53	8.04	8.79	6.05	6.83	7.46	6.01	7.35	8.11	7.95	1.16	7.19
YBR120C_CBP6	38.6	42.7	51.34	40.43	46.25	49.16	43.04	44.94	44.85	47.2	40.29	45.12	47.35	42.79	46.63	41.39	3.46	42.09
YBR121C_GRS1	180.57	184.04	185.82	184.7	181.99	187.17	181.37	189.25	181.52	187.25	186.35	181.85	189.98	189.12	183.89	184.02	3.04	174.23
YBR122C_MRPL36	117.28	109.82	111.03	120.74	118.29	124.55	101.51	99.66	123.91	119.16	128.51	109.45	109.78	120.63	107.91	114.17	8.24	108.51
YBR123C_TFC1	6.47	5.91	4.8	6.71	6.95	5.23	4.94	4.89	6.25	6.48	6.23	5.1	5.97	6.1	6.93	5.32	0.74	5.59
YBR125C_PTC4	19.59	18.33	18.98	19.78	16.44	21.15	21.54	17.78	21.67	20.5	24.8	22.37	19.87	21.73	22.66	20.29	2.06	19.38
YBR126C_TPS1	136.06	142.11	138.6	132.81	135.63	139.8	141.93	143.91	141.8	139.33	140.68	141.38	139.55	139.29	131.73	132.61	3.73	130.64
YBR127C_VMA2	173.89	178.83	180.15	180.28	174.36	178.79	178.88	183.96	178.41	183.66	185.35	179.27	180.55	182.52	176.09	183.26	3.33	169.5
YBR128C_ATG14	1.49	2.17	1.42	2.43	1.87	2.33	1.5	1.58	2.27	2.37	1.42	2.11	1.89	1.98	1.83	1.77	0.35	1.81
YBR129C_OPY1	13.79	12.49	14.07	11.63	13.61	11.95	13.15	12.61	14.01	14.82	12.82	13.46	16.17	12.76	10.62	8.3	1.79	12.24
YBR130C_SHE3	17.2	15.91	16.84	18.07	18.75	13.74	18.37	17.34	16.88	15.69	17.28	16.01	16.65	16.73	17.14	15.96	1.19	15.87
YBR131W_CCZ1	1.79	2.03	1.95	2.24	2.02	2.31	2.32	1.99	2.88	2.69	2.14	2.05	1.1	1.93	2.46	2.26	0.4	2.03
YBR132C_AGP2	3.02	3.45	3.58	4.45	3.51	3.64	3.7	4.65	2.9	3.79	2.58	4.44	4.03	3.6	4.08	3.8	0.56	3.52
YBR133C_HSL7	11.43	11.16	12.41	9.79	11.62	11.5	12.08	9.94	10.75	11.89	10.4	11.59	9.68	11.78	11.2	10.89	0.83	10.53
YBR135W_CKS1	73.36	89.33	96.13	103.89	96.12	90.22	75.06	100.87	91.59	97.72	97.99	75.7	94.51	91.16	99.26	71.48	10.54	85.58
YBR136W_MEC1	1.18	1.38	1.11	1.6	1.46	1.37	1.11	1.42	1.3	1.23	1.25	1.37	1.24	1.32	1.31	1.18	0.13	1.23
YBR137W_YBR137W	61.73	61.34	51.97	66.39	55.3	63.29	69.96	62.76	50.65	70.5	63.37	59.39	61.76	53.95	54.55	57.74	5.96	57.1
YBR138C_YBR138C	2.59	2.42	1.63	0.96	2.18	1.43	2.68	2.6	1.71	0.88	2.73	2.09	1.71	1.63	2.44	1.42	0.61	1.86
YBR139W_ATG42	22.49	20.13	17.93	19.6	19.98	19.93	20.37	21.09	19.8	22.1	21.22	19.51	21.34	21.62	20.43	18.97	1.19	19.28
YBR140C_IRA1	5.72	5.58	5.65	5.28	5.34	5.56	5.53	5.59	5.45	5.85	5.36	5.57	5.8	5.24	5.41	5.11	0.2	5.19
YBR141C_BMT2	7.14	4.39	8.94	8	7.01	5.13	7.65	8.41	6.72	8.41	6.84	6.78	6.66	6.53	8.96	7.72	1.26	6.86
YBR142W_MAK5	14.49	15.24	15.54	17.01	14.05	14.45	15.56	14.46	15.18	15.45	16	14.75	15.95	15.68	16.59	14.06	0.87	14.43
YBR143C_SUP45	178.92	177.88	186.19	179.07	177.29	176.56	181.93	174.71	181.7	179.07	176.43	171.57	179.59	180.53	182.56	170.55	3.99	168.15
YBR145W_ADH5	11.82	7.58	11.16	11.02	11.21	9.2	10.56	10.73	11.41	12.82	10.72	6.82	9.93	12.28	9.5	11.07	1.59	9.97
YBR146W_MRPS9	57.21	48.69	50.66	51.94	45.37	45.81	51.39	51.35	54.65	47.99	52.54	50.38	52.61	49.64	51.76	54.16	3.1	48.19
YBR147W_RTC2	0	0.37	0.09	0.09	0	0	0.47	0.4	0.19	0.19	0	0	0.28	0	0	0.09	0.16	0.14
YBR148W_YSW1	0.11	0.07	0.07	0.22	0.32	0.39	0.33	0.12	0.18	0.07	0.25	0.22	0.15	0.36	0.07	0.18	0.11	0.19
YBR149W_ARA1	102.83	103.88	97.38	98.42	102.35	102.57	106.01	105.24	102.76	100.2	106.41	104.12	105	104.17	103.2	99.93	2.62	96.89
YBR150C_TBS1	1.59	1.82	2.28	1.97	1.54	1.33	1.88	1.7	1.79	1.77	1.75	2.12	1.7	1.51	1.72	1.32	0.25	1.65
YBR151W_APD1	31.66	28.61	32.17	31.65	34.11	30.05	31.22	33.86	29.26	33.5	33.77	33.98	34.93	30.05	31.25	31.14	1.91	30.18
YBR152W_SPP381	2.77	4.85	2.57	2.66	3.26	2.84	2.37	2.28	2.05	2.68	1.85	2.96	4.83	1.34	2.91	2.72	0.92	2.7
YBR153W_RIB7	26.15	28.24	25.78	22	24.72	23.21	24.12	22.15	21.89	29.86	25.55	23.07	21.96	23.06	28.19	25.93	2.5	23.43
YBR154C_RPB5	133.62	113.08	120.32	133.89	130.18	120.54	123.21	120.79	122.95	121.43	115.26	112.94	113.85	136.78	122.88	102.11	9.08	114.88
YBR155W_CNS1	13.98	15.54	16.82	14.14	16.33	15.53	16.43	17.74	17.27	18.37	15.44	14.96	17.13	19.96	14.84	15.87	1.59	15.41
YBR156C_SLI15	2.4	1.58	1.88	2.46	1.56	2.22	3.03	2.38	2.18	2.33	2.1	2.36	2.87	1.92	3.25	2.39	0.47	2.2
YBR157C_ICS2	0.52	0.76	0.91	1.16	0.51	0.9	0.91	1.64	1.03	0.52	0.13	1.42	1.04	1.17	0.66	0.25	0.41	0.82
YBR158W_AMN1	13.26	10.94	12.75	9.34	12.1	11.84	12.85	12.75	11.41	11.6	11.41	9.16	10.75	12.8	12.26	9.35	1.33	10.93
YBR159W_IFA38	74.72	79.46	74.49	76.57	75.28	80.14	73.87	83.93	78.35	78.27	77.91	75.37	75.35	72.68	79.22	79.9	2.94	72.85
YBR160W_CDC28	30.28	29.71	30.83	32.83	27.23	24.95	32.05	31.91	30.21	31.96	27.63	26.08	30.11	29.37	27.96	31.43	2.3	28.05
YBR161W_CSH1	2.53	3.47	3.93	3.78	3.37	4.73	2.8	4.08	3.58	2.34	3.34	3.11	3.26	5.09	3.5	3.39	0.72	3.35
YBR162C_TOS1	175.14	178.12	184.05	183.69	186.66	184.53	183.89	183.72	184.08	180	184.79	184.67	173.41	185.1	185.72	166.89	5.47	171.17
YBR163W_EXO5	6.64	7.85	6.27	5.86	6.48	6.26	5.93	6.21	5.82	5.88	6.05	6.33	7.3	7.41	6.88	6.7	0.6	6.14
YBR164C_ARL1	108.38	101.36	97.9	99.07	103.61	102.02	93.96	99.31	105.68	107.37	110.89	106.17	97.86	106.79	95.08	111.11	5.4	97.17
YBR165W_UBS1	15.73	11.43	16.88	18.24	13.08	14.67	16.34	15.57	14.69	14.04	16.69	10.32	18.09	14.93	14.8	12.58	2.23	14.14
YBR166C_TYR1	19.39	21.03	20.6	19.75	19.25	20.21	18.44	17.74	18.97	20.11	19.58	19.22	17.65	19.24	18.99	19.59	0.92	18.27
YBR167C_POP7	64.88	62.31	42.9	84.79	73.81	67.97	53.14	55.16	56.11	55.69	69.6	91.81	57.76	69.83	61.41	52.96	12.45	60.74
YBR168W_PEX32	2.35	5.7	5.5	5.29	3.83	5.42	5.2	4.59	5.23	4.31	5.39	4.2	3.68	5.16	3.79	4.49	0.9	4.41
YBR169C_SSE2	1.98	1.71	2.3	1.98	2.61	2.05	2.18	2.49	2.47	2.34	1.62	2.34	1.61	2.24	2.35	1.37	0.36	2
YBR170C_NPL4	8.82	8.88	7.53	7.49	9.45	8.8	8.16	8.76	8.96	9.04	9.56	7.32	8.37	7.17	8.04	8.39	0.74	7.97
YBR171W_SEC66	74.49	71.76	86.05	90.63	83.16	83.34	87.97	75.53	89.34	85.85	93.49	86.45	83.58	75.72	92.24	90.6	6.75	79.82
YBR172C_SMY2	15.8	16.33	17	16.01	15.37	16.42	17.58	17.66	15.88	17.4	15.95	15.07	16.31	15.63	16.42	15.43	0.79	15.36
YBR173C_UMP1	281.83	341.77	339.99	295.01	276.02	360.3	301.72	286.18	290.86	308.07	336.74	336.87	294.37	296.44	305.35	289.71	25.68	292.17
YBR175W_SWD3	21.54	17.75	24.12	20.49	21.48	20.67	22.79	21.64	21.32	20.05	23.17	21.33	21.21	25.03	22.28	21.39	1.68	20.47
YBR176W_ECM31	9.61	10.91	12.2	10.58	8.27	8.96	11.75	14.42	10.23	10.6	11.76	9.92	10.72	9.85	8.71	10.77	1.5	10.05
YBR177C_EHT1	44.23	47.02	44.28	42.81	44.51	41.44	45.13	44.52	42.91	37.97	44.26	45.73	43.54	47.35	40.26	41.33	2.44	41.16
YBR179C_FZO1	4.4	4.71	4.14	4.1	4.18	4.42	4.54	4.96	4.2	3.94	4.98	4.97	4.74	4.11	4.97	4.41	0.36	4.24
YBR180W_DTR1	0.12	0	0.16	0.12	0.08	0.08	0.08	0.08	0.27	0.04	0.04	0	0.12	0.04	0.12	0.04	0.07	0.08
YBR181C_RPS6B	1164.31	1193.47	1214.62	1208.47	1218.48	1220.06	1242.13	1220.72	1208.75	1256.66	1221.42	1196.11	1242.26	1247.19	1273.14	1215.45	26.52	1151.16
YBR182C_SMP1	0.21	1.21	0.48	1.01	0.79	0.95	0.86	0.51	0.96	0.75	0.21	0.53	0.21	0.75	0.43	0.84	0.31	0.65
YBR183W_YPC1	20.09	17.66	17.35	18.06	21.47	20.65	19.08	21.62	17.72	23.38	19.72	18.91	20.92	19.67	19.89	18.21	1.68	18.59
YBR184W_YBR184W	0.4	1.04	0.53	0.53	0.74	0.22	1.01	0.28	0.79	0.4	0.93	0.66	0.97	0.66	0.4	0.47	0.27	0.6
YBR185C_MBA1	23.17	24.13	29	29.62	22.9	27.73	28.47	30.95	30.2	27.12	28.05	29.33	26.86	26.44	30.77	24.58	2.62	26
YBR186W_PCH2	2.77	3.96	3.36	3.97	3.73	5.21	4.49	4.02	3.75	3.96	2.92	4.76	4.39	4.18	4.62	2.19	0.78	3.71
YBR187W_GDT1	305.56	320.49	295.95	304.23	302.04	300.06	305.3	307.54	301.38	314.07	298.86	307.96	301.17	304.32	322.18	302.92	7.33	288.31
YBR188C_NTC20	46.12	50	59.28	67.68	44.28	30.9	57.04	51.86	63.9	49.42	44.57	49.02	41.37	60.41	74.79	47.59	10.96	49.95
YBR189W_RPS9B	4419.09	4439.88	4478.26	4601.98	4477.85	4516.27	4558.61	4608.8	4447.02	4574.13	4613.7	4443.02	4519.91	4585.39	4615.06	4413.57	74.76	4258.08
YBR191W_RPL21A	6113.9	6033.13	6073.52	6057.7	6091.07	6182.61	6044.13	6079.09	6242.76	6152.6	6047.71	6185.72	6075.37	6030.35	6287.28	6050.57	78.51	5754.47
YBR192W_RIM2	17.09	17.84	17.26	17.24	14.79	17.16	19.42	15.46	16.78	19.69	15.85	17.6	18.83	17.82	18.63	14.74	1.5	16.34
YBR193C_MED8	15.5	14.6	18.23	16.12	19.75	16.66	14.7	17.45	17.15	18.82	18.44	19.44	17.03	18.14	11.77	17.52	2.06	16.08
YBR194W_AIM4	453.65	389.07	329.94	373.93	470.42	542.68	365	493.78	517.18	450.87	459.03	398.06	472.82	716.37	461.73	426.62	89.67	435.93
YBR195C_MSI1	7.08	7.32	8.62	7.7	6.27	7.98	9.45	8.23	7.3	8.42	7.81	6.75	6.62	6.89	9.54	7.97	0.96	7.35
YBR196C_PGI1	580.75	564.83	591.49	591.39	572.34	573.97	585.6	593.52	588.39	576.74	587.18	572.16	589.58	585.63	597.98	572.79	9.56	549.05
YBR197C_YBR197C	10.54	10.2	11.81	13	12.07	12.01	9.14	9.82	11.59	15.28	10.58	10.66	11.98	10.24	9.58	8.06	1.71	10.48
YBR198C_TAF5	12.2	13.05	13.31	13.37	13.42	12.17	13.3	13.02	13.59	12.21	15.52	14.24	11.93	13.6	13	13.23	0.88	12.47
YBR199W_KTR4	49.05	47.34	46.84	45.26	48.91	48.48	43.8	48.88	44.99	44.31	47.14	46.57	50.19	46.97	52.77	47.85	2.3	44.8
YBR200W_BEM1	7.44	5.83	7.29	6.06	7.22	7.64	6.64	8.48	7.71	5.63	6.03	5.39	7.45	5.63	6.33	6.33	0.92	6.35
YBR201W_DER1	12.35	20.77	19.99	13.07	15.67	12.59	15.06	15.47	12.14	15.68	9.92	14.18	8.18	13	15.58	15.66	3.21	13.68
YBR202W_MCM7	11.86	12.81	12.35	13.14	11.22	12.11	12.66	12.62	11.51	11.87	12.08	11.42	11.83	12.94	13.8	12.66	0.7	11.62
YBR203W_COS111	4.4	4.96	4.1	4.74	4.72	4.24	4.52	4.58	3.93	4.01	4.26	4.9	4.58	3.76	4.52	3.88	0.37	4.15
YBR204C_LDH1	6.17	3.17	3.16	4.68	4.59	4.99	4.29	4.08	3.85	4.44	5.42	2.23	4.42	3.31	4.68	4.6	0.96	4.06
YBR205W_KTR3	53.71	55.4	51.22	53.61	56.49	58.81	49.84	56.48	57.75	54.58	52.32	53.1	51.85	52.98	54.35	56.95	2.49	51.29
YBR207W_FTH1	16.41	15.3	16.04	17.44	16.4	17.6	16.31	17.47	18.23	16.84	17.11	14.93	16.23	16.1	16.37	15.94	0.86	15.62
YBR209W_YBR209W	0	4.95	0.72	0.72	0.71	0	5.75	5.3	4.3	2.89	2.16	5.72	1.44	2.16	7.24	0	2.44	2.73
YBR210W_ERV15	9.05	7.64	10.63	12.72	10.45	8.95	13.58	10.85	10.75	7.81	10.99	9.26	9.32	8.93	8.21	10.65	1.66	9.5
YBR211C_AME1	3.99	5.01	2.97	3.21	2.43	3.47	4.07	3.37	3.44	3.37	3.56	3.68	2.71	3.69	3.78	4.04	0.6	3.38
YBR212W_NGR1	45.26	44.34	40.67	39.33	43.14	42.15	37.53	37.27	35.74	39.26	39.04	36.75	39.5	41.87	37.19	44.83	3.05	38.05
YBR213W_MET8	1.7	1.89	1.61	1.56	1.86	1.85	1.7	2.53	1.22	1.05	2.01	1.38	1.09	1.18	1.94	1.37	0.4	1.55
YBR214W_SDS24	7.89	8.57	8.69	8.29	6.53	7.27	9.12	8.75	6.67	7.62	8.67	7.63	8.36	8.08	8.06	7.77	0.73	7.57
YBR215W_HPC2	3.59	2.84	4.33	3.99	3.78	4.05	3.57	2.71	4.15	3.9	2.99	4.17	3.88	3.83	3.41	3.39	0.49	3.48
YBR216C_YBP1	73.25	63	59.97	67.02	64.92	72.67	71.51	66.16	59.49	64.64	58.73	72.59	70.84	65.71	65	64.12	4.78	62.61
YBR217W_ATG12	0.64	0.4	0.35	0.52	0.4	0.41	0.69	0.39	0.62	0.49	0.74	0.72	0.64	0.56	0.61	0.59	0.13	0.52
YBR219C_YBR219C	0	0	0	0	0	0	0	0	0	0	0	0	0	0	0	0	0	0
YBR220C_YBR220C	26.34	25.93	27.11	23.55	24.24	23.7	23.7	23.7	24.22	26.59	25.3	24.27	26.44	25.42	23.5	25.48	1.25	23.57
YBR221C_PDB1	128.3	127.46	121.53	124.89	129.17	115.72	126.6	119.03	122.32	115.26	127.81	124.6	126.54	121.41	123.78	121.95	4.26	116.51
YBR222C_PCS60	40.31	39.7	38.82	40.98	38.17	40.01	39.07	38.88	38.52	41.43	42.08	37.67	39.7	42.92	43.77	38.72	1.76	37.8
YBR223C_TDP1	1.44	1.61	1.48	1.34	1.38	1.35	1.6	1.66	1.66	1.72	1.42	1.11	1.44	1.47	1.85	1.47	0.18	1.42
YBR225W_YBR225W	5.31	5.84	4.61	5.69	5.01	4.81	4.35	5.48	4.11	6.28	4	4.53	5.19	5.35	3.59	4.91	0.72	4.69
YBR227C_MCX1	15.75	15.6	14.35	16.55	13.74	13.96	13.02	15.14	19.52	12.78	16.29	18.41	13.09	17.48	15.37	12.92	2.04	14.47
YBR228W_SLX1	1.58	1.45	1.35	1.13	1.52	1.56	1.15	1.1	1.57	1.22	1.18	1.31	1.17	1.39	1.36	1.34	0.17	1.27
YBR229C_ROT2	1148.98	1174.22	1184.52	1151.39	1129.23	1141.87	1142.53	1092.19	1054.2	1092.95	1146.01	1155.44	1193.62	1145.49	1221.34	1086.6	43.18	1076.69
YBR230C_OM14	47.69	46.58	48.37	50.89	47.65	51.12	45.54	50.02	44.91	46.85	46.35	50.95	44	47.21	44.03	50.45	2.44	45
YBR233W-A_DAD3	5	4.33	5.01	4.27	4.19	3.1	6.23	4.91	5.17	4.01	3.45	5.93	5.31	3.52	5.74	5.32	0.92	4.5
YBR233W_PBP2	5.35	5.99	4.02	4.13	5.11	5.48	4.96	3.89	5.47	6.32	5.17	4.19	4.55	6.59	4.81	4.72	0.81	4.8
YBR234C_ARC40	31.69	31.67	32.74	33.98	32.49	32.51	34.19	33.05	32.9	31.58	33.56	29.87	33.32	32.33	33.14	33.03	1.06	30.77
YBR235W_VHC1	26.01	26.05	27.64	26.65	24.99	28.14	24.52	26.5	26.17	23.65	24.49	27.75	26.66	25.44	26.91	25.78	1.25	24.62
YBR236C_ABD1	6.18	5.85	6.47	6.99	6.94	6.84	5.99	6.85	6.49	6.45	7.07	6.59	6.78	7.13	6.44	7.14	0.4	6.27
YBR237W_PRP5	3.17	3.38	2.82	2.64	3.46	3.01	2.74	2.92	2.26	3.01	3.18	2.54	4.13	3.22	3.06	3.3	0.43	2.9
YBR238C_YBR238C	17.49	17.99	18.71	17.09	16.77	16.73	18.47	15.89	18.36	17.13	17.61	17.56	17.82	18.26	18.6	16.39	0.84	16.57
YBR239C_ERT1	6.38	5.8	5.96	5.45	6.54	5.4	7.1	6.63	6.47	6.74	6.35	6.18	5.58	6.47	6.08	6.15	0.48	5.87
YBR240C_THI2	0.48	0.28	0.53	0.24	0.86	0.48	0.48	0.66	0.72	0.63	0.82	1.15	1.11	0.63	1.02	0.57	0.27	0.64
YBR241C_VVS1	8.86	10.61	10.35	10.59	8.36	9.19	9.47	11.7	8.69	9.95	5.78	4.99	8.86	9.06	7.92	5.5	1.91	8.34
YBR242W_YBR242W	19.73	18.47	17.88	14.29	15.74	16.36	16.82	16.82	16.94	17.64	16.51	20.15	17.11	17.68	16.87	14.38	1.58	16.17
YBR243C_ALG7	247.5	245.99	250.74	287.35	237.19	253.65	275.41	239.82	236.15	247.2	221.39	261.25	245.52	223.95	250.05	242.09	16.68	234.23
YBR244W_GPX2	26.73	25.96	26.23	27.41	25.92	26.35	28.01	26.92	26.27	26.03	28.25	26.3	27.67	27.97	25.32	26.51	0.87	25.22
YBR245C_ISW1	42.23	39.43	44.57	42.69	42.46	39.45	41.91	38.09	39.43	40.39	44.93	38.24	44.27	38.5	39.23	39.8	2.32	38.7
YBR246W_RRT2	18.82	17.81	18.13	19.45	16.79	18.75	19.67	20.37	17.02	17.72	19.74	19.05	17.08	19.78	18.22	18.51	1.09	17.53
YBR247C_ENP1	30.88	31.34	28.86	31.89	29.89	29.99	33.74	30.58	29.83	29.69	29.65	29.8	31.95	29.96	34.07	28.47	1.59	28.95
YBR248C_HIS7	38.58	36.53	39.72	38.39	35.58	38.2	38.64	39.46	35.33	39.83	38.6	40.11	36.16	33.07	37.94	35.14	2.04	35.49
YBR249C_ARO4	179.18	183.54	181.36	173.8	170.91	176.49	183.73	184.68	178.01	176.17	180.89	176.4	181.62	187.69	193.52	175.73	5.65	169.96
YBR250W_SPO23	0.19	0.09	0.28	0.19	0	0.37	0.19	0.2	0.28	0.09	1.13	0.19	0.09	0.47	0.19	0.64	0.28	0.29
YBR251W_MRPS5	116.63	114.21	127.87	127.44	120.06	109.35	121.49	145.04	123.47	100.32	99.43	108.32	121.93	123.15	112.82	105.1	11.64	111.07
YBR252W_DUT1	4032.98	3662.52	3778.32	3539.78	4227.18	3476.95	3691.46	3870.23	3621.91	3981.02	3403.14	3888.29	3532.86	3743.7	3564.68	3837.76	223.6	3533.9
YBR253W_SRB6	37.04	32.14	32.67	31.58	23.7	36.91	26.1	31.82	28.8	28.09	27.7	28.72	27.31	22.09	32.05	30.79	4.13	28.33
YBR255C-A_RCF3	1.61	1.83	1.49	1.91	1.38	2.02	0.93	1.67	1.51	2.3	1.96	2.18	1.27	2.08	1.66	1.3	0.37	1.62
YBR255W_MTC4	11.66	14.68	16.71	8.97	13.93	15.61	13.32	11.54	17.23	13.52	10.22	14.38	11.67	14.7	12.85	11.87	2.26	12.65
YBR256C_RIB5	42.2	38.95	41.62	42.4	43.88	43.67	41.23	40.08	42	46.59	46.47	45.14	39.16	44.12	49.99	47.23	3.08	41.05
YBR257W_POP4	74.74	74.26	75.33	83.69	79.28	65.34	84.8	97.67	89.57	65.65	77.68	58.65	80.4	86.58	62.28	88.2	10.8	73.82
YBR258C_SHG1	1.29	0.59	0.72	0.97	1.4	1.3	0.98	1.09	0.72	1.04	1.73	1.18	0.82	1.55	0.98	1.14	0.31	1.05
YBR259W_YBR259W	2.92	2.53	3.62	2.07	2.29	3.18	2.54	2.44	2.5	2.88	3.72	3.84	2.64	3.24	2.9	2.71	0.52	2.74
YBR260C_RGD1	31.06	30.74	29.4	30.03	35.79	30.24	29.28	26.59	33.47	32.04	32.42	25.95	30	32.96	35.69	35.8	2.97	29.67
YBR262C_MIC12	6.74	6.88	5.47	5.67	7.22	6.9	5.9	7.08	6.73	7.18	7.97	4.9	6.37	6.93	6.44	5.58	0.8	6.16
YBR263W_SHM1	537.25	546.12	533.36	512.55	552.03	516.77	568.56	561.44	547.73	565.51	524.22	534.5	552.66	565.49	532.55	562.53	17.94	513.6
YBR264C_YPT10	5.19	3.9	4.85	5.52	4.63	6.08	4.06	5.76	5.7	5.84	5.21	4.98	3.61	4.25	6.32	4.48	0.82	4.78
YBR265W_TSC10	338.56	353.04	358.44	326.29	353.68	325.45	310.58	299.74	315.96	351.03	338.05	299.01	322.09	313.34	339.46	331.24	18.97	311.47
YBR266C_SLM6	0	0	0	0	0	0	0	0	0	0	0	0	0	0	0	0	0	0
YBR268W_MRPL37	184.21	189.7	192.29	167.09	197.58	186.26	184.94	162.35	210.97	199.4	192.79	173.99	232.66	178.82	212.16	201.09	17.76	181.42
YBR269C_SDH8	3.54	3.65	2.63	3.7	4.22	3.63	3.51	4.1	4.03	4.83	3.93	3.81	3.88	3.48	4.18	4.5	0.49	3.65
YBR270C_BIT2	2.3	2.79	2.55	1.35	2.87	2.1	2.61	3.5	2.71	2.38	2.31	2.64	3.02	2.56	2.15	1.51	0.53	2.35
YBR271W_EFM2	10.21	10.05	10.98	11.31	10.63	9.94	11.19	8.39	10.53	9.23	8.86	8.57	9.87	8.78	9.64	8.41	0.99	9.27
YBR272C_HSM3	10.19	10.75	10.44	10.1	11.12	13.02	10.45	11.9	11.23	10.31	10.68	9.51	7.33	9.57	11.46	9.88	1.23	9.95
YBR273C_UBX7	6.79	7.07	8.42	6.94	9.25	6.67	8.16	9.34	7.08	8.59	7.25	6.4	5.84	6.61	7.54	6.44	1.05	7.03
YBR274W_CHK1	2.29	2.31	2.39	2.31	2.44	2.08	2.59	2.45	2.57	2.21	2.64	2.38	2.33	2.41	2.24	2.08	0.16	2.23
YBR275C_RIF1	6	6.49	5.03	6.83	6.21	5.83	6.93	6.56	5.73	5.91	5.14	6.09	6.06	6.95	6.08	6.64	0.57	5.83
YBR276C_PPS1	130.63	125.89	131.01	132.5	124.04	118.38	128.62	128.81	129.69	126.72	133	124.41	120.93	138	130.67	113.33	6.09	120.16
YBR278W_DPB3	3.9	3.16	3.59	3.73	3.5	4.07	5.09	2.94	3.68	2.31	3.38	3.29	4.17	3.33	3.3	2.78	0.63	3.34
YBR279W_PAF1	10.57	10.1	8.97	9.57	8.52	8.88	11.15	10.16	10.65	11.43	9.68	8.05	9.41	9.39	11.37	9.28	1.01	9.31
YBR280C_SAF1	1.73	1.92	1.67	2.29	2.23	1.88	2.05	2.06	2.03	1.6	1.22	1.96	2.14	2.48	1.73	1.65	0.31	1.82
YBR281C_DUG2	226.51	236.34	239.86	248.92	218.94	255.65	251.4	230.95	261.05	228.09	250.36	239.57	231.9	236.18	252.79	222.35	12.69	226.09
YBR282W_MRPL27	5.21	5.46	5.32	5.1	5.41	5.34	5.52	6.58	6.11	4.82	4.9	4.71	4.69	4.57	6.11	5.07	0.56	5.03
YBR283C_SSH1	94.56	94.32	95.02	100.17	91.89	91.83	99.13	95.11	96.24	96.45	99.69	90.77	96.16	98.27	97.28	95.51	2.78	90.3
YBR284W_YBR284W	6.65	11.78	1.99	4.63	5.95	8.54	7.98	3.5	3.98	3.34	5.33	7.94	6.64	9.35	5.36	3.92	2.58	5.85
YBR285W_YBR285W	0.34	0.38	0.21	0.04	0.17	0.08	0.21	0.04	0.08	0.21	0.3	0.21	0.55	0.38	0.26	0.29	0.14	0.23
YBR286W_APE3	525.98	524.85	537.03	516.17	518.97	517.38	509.52	525.41	507.9	525.22	547.13	500.01	521.06	516.22	542.54	522.45	12.28	492.36
YBR287W_YBR287W	54.59	49.1	52.32	48.54	55.33	51.16	47.83	51.86	45.09	51.78	48.56	49.43	51.54	49.24	54.37	48.71	2.77	47.78
YBR288C_APM3	7.43	7.57	7.73	8.78	7.38	7.44	8.03	8.83	8.61	8.27	7.44	6.89	7.12	8.68	7.44	9.04	0.69	7.49
YBR289W_SNF5	16.19	16.02	16.74	15.7	16.42	19.11	13.08	16.74	18.33	16.91	12.91	15.74	16.9	18.31	18.34	17.16	1.71	15.67
YBR290W_BSD2	17.16	18.15	21.13	17.3	17.92	18.42	17.81	18.15	17.81	18.36	19.1	17.26	17.48	22.99	18.47	16.93	1.57	17.41
YBR292C_YBR292C	0.25	0.2	0.2	0.2	0.1	0.05	0.15	0	0.15	0.15	0.3	0.2	0.35	0	0.05	0.34	0.11	0.16
YBR293W_VBA2	1.73	1.02	1.2	0.98	1.07	1.21	0.84	1.14	1.37	1.89	1.23	1.34	1.64	1.14	1.34	1.08	0.28	1.21
YBR294W_SUL1	0.06	0.11	0.08	0.08	0.03	0.14	0.11	0.05	0.15	0.1	0.03	0.15	0.1	0.2	0.08	0.05	0.05	0.09
YBR295W_PCA1	6.4	5.27	6.93	6.77	6.36	6.06	4.31	5.41	6.7	5.5	5.96	6.33	5.59	6.13	6.41	6.97	0.71	5.75
YBR296C_PHO89	0.2	0.07	0.07	0.07	0	0	0.07	0.07	0	0.07	0.07	0.2	0	0.14	0	0.07	0.07	0.07
YBR297W_MAL33	0.11	0.15	0.41	0.34	0.15	0.26	0.45	0.2	0.15	0.15	0.11	0.37	0.11	0.61	0.5	0.18	0.16	0.26
YBR298C_MAL31	0.15	0.04	0	0	0.08	0.08	0.08	0	0.08	0.08	0	0.11	0.15	0	0	0.07	0.05	0.06
YBR299W_MAL32	0	0	0	0	0	0	0	0	0	0	0	0	0	0	0	0	0	0
YBR301W_PAU24	0	0	0	0	0	0	0	0	0	0	0	0	0	0	0	0	0	0
YBR302C_COS2	0	0	0	0	0	0	0	0	0	0	0	0	0	0	0	0	0	0
YCL001W-B_YCL001W-B	0.25	0.99	0.25	0.75	1	1.74	0.5	0.8	0.25	0.51	0.76	2.25	0.76	1.52	0.25	1.73	0.62	0.88
YCL001W_RER1	65.2	77.65	76.03	74.15	73.89	62.31	66.08	75.07	73.69	72.98	73.06	68.87	72.71	70.49	74.09	72.45	4.18	67.82
YCL002C_YCL002C	15.94	18.13	18.46	16.02	15.74	16.93	15.55	17.47	14.8	15.83	17.21	15.8	16.01	15.55	14.36	16.59	1.12	15.38
YCL004W_PGS1	18.33	17.54	16.16	15.31	18.97	16.97	16.7	17.47	15.33	14.94	11.79	13.86	16.15	15.84	15.03	18.1	1.82	15.31
YCL005W_LDB16	15.78	16.52	16.41	13.8	14.68	14.02	14.83	15.14	14.88	11.86	12.17	11.92	14.93	14.14	15.92	13.26	1.5	13.63
YCL008C_STP22	10.13	11.81	12.02	8.99	12.46	10.01	9.98	8.35	11.13	14.22	13.44	10.72	10.05	11.13	11.77	11.4	1.54	10.54
YCL009C_ILV6	261.41	258.88	259.5	268.31	260.86	262.22	265.73	274.22	250.03	272.47	269.25	259.43	259.53	259.43	280.59	252.45	7.96	248.37
YCL010C_SGF29	5.29	5.61	5.25	5.05	6.29	4.95	3.98	6.03	5.57	4.58	4.8	5.61	5.71	4.52	6.76	5.14	0.7	5.05
YCL012C_YCL012C	1.14	1.25	1.02	1.21	0.92	1.15	0.85	0.94	1.25	1.02	0.97	1.17	1.02	1.06	0.92	1.22	0.13	1.01
YCL014W_BUD3	21.24	18.31	16.73	20.63	18.53	17.5	18.79	14.85	16.79	16.46	19.35	17.61	17.73	19.66	18.49	18.76	1.61	17.24
YCL016C_DCC1	3.85	4.16	4.56	5.29	4.1	4.59	4.48	4.02	4.36	4.77	3.35	3.59	4	5.15	5.18	3.73	0.58	4.1
YCL017C_NFS1	85.13	81.81	84.51	77.93	77.71	81.18	77.19	84.14	76.04	79.66	84.53	70.82	71.98	80.87	80.3	86.36	4.56	75.57
YCL018W_LEU2	9.2	8.47	8.56	8.52	8.05	8.63	8.93	9.37	8.49	8.97	9.35	8.69	8.83	8.68	9.12	8.43	0.37	8.27
YCL019W_YCL019W	0	0	0	0	0	0	0	0	0	0	0	0	0	0	0	0	0	0
YCL020W_YCL020W	0	0	0	0	0	0	0	0	0	0	0	0	0	0	0	0	0	0
YCL021W-A_YCL021W-A	0.02	0	0	0	0	0.08	0	0	0.02	0.06	0	0.02	0.04	0.02	0.08	0.02	0.03	0.02
YCL024W_KCC4	4.04	5.11	5.47	3	3.16	4.1	4.79	4.39	3.45	4.21	3.61	3.09	4.12	4.28	4.97	4.58	0.74	3.95
YCL025C_AGP1	216.62	222.77	215.94	218.19	246.23	248.5	230.12	237.06	213.06	221.94	213.33	199.76	219.58	230.6	228.18	223.35	12.55	211.63
YCL026C-A_FRM2	0.24	0	0	0	0	0	0	0	0	0.24	0	0.23	0	0	0.24	0	0.11	0.06
YCL026C-B_HBN1	0.09	0.09	0.05	0.45	0.09	0	0	0.14	0.05	0.14	0.14	0.36	0.14	0.23	0.37	0.35	0.14	0.17
YCL027W_FUS1	0.12	0.12	0.12	0.06	0.06	0	0.06	0.19	0	0.18	0	0	0.24	0.12	0.3	0.12	0.09	0.1
YCL028W_RNQ1	38.67	39.32	40.25	41.68	40.7	40.84	41.18	34.35	40.79	40.99	40.33	38	38.6	41.85	40.79	40.25	1.85	37.67
YCL029C_BIK1	1.99	1.55	1.84	2.97	1.97	1.21	1.94	1.49	2.17	2	1.73	1.85	2.12	2.16	1.75	1.41	0.4	1.8
YCL030C_HIS4	52.85	59.56	58.33	65.73	56.63	62.14	58.29	62.8	56.89	62.69	59.34	55.02	58.37	59.16	61.36	60.11	3.2	56.03
YCL031C_RRP7	31.79	26.4	29.32	28.22	27.96	31.42	26.66	31.78	29.43	30.01	30.81	31.22	27.55	32.46	34.12	29.78	2.19	28.3
YCL032W_STE50	39.65	31.44	25.28	38.8	38.35	33.64	42.19	29.27	41.31	35.99	32.37	40.84	33.7	44.45	33.34	37.88	5.18	34.33
YCL033C_MXR2	7.23	6.97	6.87	7.21	7.4	10.12	8.99	7.96	9.99	9.32	6.8	8.83	8.9	10	8.85	8.57	1.18	7.95
YCL035C_GRX1	12.67	15.96	16.49	14.73	16.29	14.29	14.43	14.88	18.83	15.52	17.52	16.12	17.46	17.55	13.81	14.84	1.62	14.88
YCL036W_GFD2	13.79	14.08	15.46	13.13	13.08	13.52	14.17	14.29	12.13	13.54	13.62	15.22	15.55	13.82	12.2	13.8	0.99	13.08
YCL037C_SRO9	31.12	27.78	28.28	29.51	28.58	28.36	32.75	26.58	30.97	32.91	29.16	28.09	28.55	29.13	31.49	30.44	1.82	27.97
YCL038C_ATG22	3.52	3.08	3.42	3.37	3.55	4.3	2.91	2.52	3.15	3.6	2.94	2.6	4.61	3.83	4.17	3.51	0.59	3.27
YCL039W_GID7	5.64	5.78	6.12	5.71	3.05	5.94	5.75	4.93	5.35	6.19	4.44	4.91	6.58	5.16	4.06	5.16	0.89	5.04
YCL040W_GLK1	12446.9	11577.7	12086.6	11346.3	11613.1	11927.8	12006.4	11705.6	11417.2	11717	11514.5	11418.6	12260	11501	11983	11956.5	325.73	11106.1
YCL042W_YCL042W	0	0	0.09	0.04	0.09	0.04	0	0.09	0.04	0.04	0.04	0	0	0.04	0	0	0.03	0.03
YCL043C_PDI1	384.85	393.43	412.72	393.24	374.81	379.44	399.82	399.58	396.3	387.29	390.38	384.77	397.91	397.18	402.29	378.61	9.99	369.56
YCL044C_MGR1	5.55	7.35	6.48	6.55	5.48	5.98	6.18	6.28	6.84	6.42	5.13	6.15	6.75	6.42	6.13	6.83	0.56	5.95
YCL045C_EMC1	215.65	215.83	218.71	211.4	208.01	205.26	226.08	208.56	204.05	218.45	217.38	215.06	222.59	203.69	222.07	213.38	6.83	201.94
YCL048W-A_YCL048W-A	0	0.05	0	0	0	0	0	0	0	0	0	0	0	0	0	0.05	0.02	0.01
YCL048W_SPS22	0.18	0	0	0.09	0.18	0	0.18	0.19	0.09	0	0.18	0.09	0	0.18	0.09	0	0.08	0.09
YCL049C_YCL049C	43.22	45.31	51.72	44.82	44.92	40.73	44.32	47.83	47.23	45.36	43.92	46.89	44.06	51.58	51.48	44.79	3.17	43.61
YCL050C_APA1	42.76	44.82	43.7	42.28	42.31	44.42	42.14	44.54	42.7	41.94	45.87	41.94	45.61	41.18	42.59	39.87	1.65	40.61
YCL051W_LRE1	9.73	9.75	9.93	7.49	9.24	9.2	10.48	10.73	9.77	9.37	9.23	8.31	9.62	9.25	10.7	7.67	0.94	8.91
YCL052C_PBN1	7.35	8.19	7.79	7.33	8.28	8.85	7.83	7.94	7.76	8.77	7.64	8.74	8.38	8.17	7.73	9.42	0.58	7.69
YCL054W_SPB1	84.97	78.59	81.95	80.87	81.22	75.57	76.63	78.34	78.74	76.4	78.5	79.2	85.24	78.91	82.09	75.55	2.98	75.04
YCL055W_KAR4	42.56	45.16	43.17	64.22	35.69	55.21	42.57	52.57	56.37	64.1	36.62	52.95	53.82	58.76	52.3	51.58	8.73	48.02
YCL057C-A_MIC10	9.53	11.07	10.58	10.46	10.03	11.05	10.5	10.27	11.73	10.23	12.86	11.24	11.26	10.41	10.97	8.73	0.93	10.11
YCL057W_PRD1	605.95	608.05	575.98	593.72	613.26	611.49	588.64	605.67	609.43	582.57	544.99	603.9	626.19	565.53	553.22	606.29	23.14	559.88
YCL058W-A_ADF1	0	0	0	0	0	0	0	0	0	0	0	0	0	0	0	0	0	0
YCL059C_KRR1	10.21	9.77	10.35	10.25	9.91	10.87	10.6	10.24	10.28	8.87	9.51	10.19	9.84	10.39	10.2	9.84	0.46	9.52
YCL061C_MRC1	9.44	8.56	8.71	9.18	8.4	8.47	9.3	8.82	9.36	7.35	9.13	6.62	9.98	8.51	6.57	8.35	0.97	8.1
YCL063W_VAC17	19.75	22.13	18.03	19.76	17.28	21.19	24.9	21.2	20.44	22.84	19.76	18.69	20.15	18.92	21.42	17.79	2	19.19
YCL064C_CHA1	18.2	20.65	21.92	23.05	23.59	18.9	12.36	20.85	26.15	23.88	26.6	22.39	19.44	16.12	19.65	18.46	3.66	19.76
YCL066W_HMLALPHA1	0	0	0	0	0	0	0	0	0	0	0	0	0	0	0	0	0	0
YCL067C_HMLALPHA2	0.12	0.12	0	0.12	0	0	0	0	0	0	0	0	0	0	0	0	0.05	0.02
YCL068C_YCL068C	0	0.1	0	0	0	0	0	0	0	0	0	0	0	0	0	0	0.03	0.01
YCL069W_VBA3	0	0	0	0	0	0	0	0	0	0	0	0	0	0	0	0	0	0
YCR001W_YCR001W	0.09	0.69	0.18	0	0.17	0.44	0.18	0.28	0.18	0.27	0.35	0.26	0.18	0.44	0.09	0.09	0.17	0.24
YCR002C_CDC10	156.87	166.18	177.91	166.29	170.36	154.77	168.37	156.54	180.55	165.69	152.2	166.53	151.26	149.29	163.04	155.23	9.31	153.55
YCR003W_MRPL32	27.95	26.8	23.06	24.39	21.28	21.75	23.24	20.2	25.14	22.73	21.8	23.18	22.03	23.01	21.55	19.32	2.25	21.75
YCR004C_YCP4	54.09	52.86	54.95	51.02	51.39	51.36	54.85	50.94	50.34	52.05	56.1	54.04	55.93	52.02	54.49	53.56	1.87	50.11
YCR005C_CIT2	47.48	44.97	54.19	39.7	49.84	57.98	53.82	53.88	49.14	34.21	44.89	41.88	43.44	44.11	45.68	48.79	6.09	44.71
YCR006C_YCR006C	5.27	2.88	5.87	3.79	3.2	3.33	3.38	4.02	2.48	1.62	4.7	3.49	2.2	2.21	2.96	2.44	1.16	3.24
YCR007C_YCR007C	0.99	0.83	0.74	0.88	0.91	0.83	1.1	0.58	1.17	0.67	0.44	0.55	0.96	1.11	1.12	0.79	0.22	0.82
YCR008W_SAT4	86.61	84.69	89.19	92.82	77.27	84.06	87.85	87.36	85.46	83.29	86.11	87.8	88.88	83.74	86.36	86.49	3.35	81.25
YCR009C_RVS161	60.33	64.91	62.49	65.17	60.13	62.07	65.7	64.58	53.01	60.83	67.59	67.68	60.07	67.08	67.19	61.7	3.88	59.67
YCR010C_ADY2	0.1	0.04	0.06	0.04	0.08	0.06	0.21	0.12	0.04	0.19	0.06	0.06	0.04	0.04	0.04	0.08	0.05	0.08
YCR011C_ADP1	58.48	57.35	58.31	59.9	56.12	57.68	61.67	61.15	56.8	64.16	62.2	60.1	61.12	58.96	58.34	59.75	2.17	56.13
YCR012W_PGK1	3256.54	3255.85	3326.7	3261.7	3228.74	3254.34	3320.15	3302.83	3267.35	3282.34	3285.13	3207.3	3283.46	3316.74	3326.6	3219.83	37.64	3084.31
YCR014C_POL4	6.51	4.57	4.11	5.34	6.82	6	7.25	6.51	6.14	6.56	4.84	4.08	6.16	8.35	7.41	5.16	1.22	5.71
YCR015C_CTO1	7.43	6.71	6.93	5.55	6.76	6.02	7.04	6.98	6.07	6.34	5.28	6.05	4.13	5.92	5.75	6.17	0.81	5.88
YCR016W_YCR016W	6.49	6.16	6.65	5.64	6.38	6.73	6.44	7.27	5.73	7.18	6.66	6.45	6.13	6.53	5.99	6.23	0.45	6.06
YCR017C_CWH43	252.49	248.09	251.17	244.09	243.78	246.32	257.68	254.51	249.34	238.18	239.63	260.3	246	260.35	253.65	231.5	8.07	234.42
YCR018C_SRD1	0.44	0.64	0.22	0.29	1.01	0.07	0.8	0.46	0.51	0.73	0.36	0.5	0.44	0.29	0.37	0.78	0.24	0.48
YCR020C-A_MAK31	12.89	14.69	15.31	14.87	13.72	16.02	16.81	14.6	18.56	10.93	14.6	12.64	15.3	12.6	14.73	15.54	1.82	13.86
YCR020W-B_HTL1	6.47	6.05	6.32	5.46	5.03	5.41	5.58	4.74	5.22	4.68	7.25	4.95	4.9	4.43	5.63	6.43	0.78	5.26
YCR022C_YCR022C	0.04	0.11	0.07	0.22	0	0.07	0.04	0.15	0.07	0.11	0.07	0.04	0	0.07	0.18	0.07	0.06	0.08
YCR024C-B_YCR024C-B	194.76	204.24	198.36	194.1	195.73	197.39	201.11	193.81	192.44	191.31	185.86	196.48	195.88	203.26	201.57	189.23	5.02	184.74
YCR024C_SLM5	109.04	100.65	109.66	103.67	115.12	134.44	95.41	139.09	93.3	136.42	80.05	108.57	123.26	120.02	109.67	97.63	16.53	105.44
YCR025C_YCR025C	0.37	0.31	0.37	0.17	0.08	0.17	0.26	0.42	0.17	0.37	0.26	0.31	0.28	0.23	0.43	0.22	0.1	0.27
YCR026C_NPP1	67.78	64.82	70.79	67.74	70.41	57.2	68.35	71.83	60.07	65.46	69.19	54.85	62.97	70.9	74.68	70.49	5.52	63.12
YCR027C_RHB1	56.46	55.58	35.3	51.16	57.65	53.47	43.2	55.87	50.06	50.84	59.74	55.77	45.09	51.23	69.32	53.09	7.57	50.08
YCR028C-A_RIM1	43.8	41.26	41.09	42.94	45.87	42.84	39.91	43.79	42.76	45.28	40.49	41.26	45.26	47.62	42.18	42.29	2.13	40.63
YCR028C_FEN2	12.51	11.5	11.61	12.75	11.57	12.99	13.26	11.42	11.7	11.5	11.3	10.31	10.44	12.78	13.73	12.85	0.99	11.37
YCR030C_SYP1	780.45	846.19	834.67	874.7	893.55	858.85	864.81	777.91	811.44	832.43	845.06	802.5	717.61	906.48	899.46	787.68	51.5	787.37
YCR031C_RPS14A	224.26	222.89	226.94	224.18	221.11	224.17	227.96	223.44	223.54	223.76	227.8	222.41	225.8	225.16	232.16	218.45	3.13	211.6
YCR032W_BPH1	3.94	3.8	3.9	3.29	4.07	3.96	3.57	4.24	3.53	3.71	3.96	3.81	3.17	4.14	3.94	4.18	0.31	3.62
YCR033W_SNT1	36.39	31.55	30.17	35.19	34.13	32.06	32.46	28.14	33.45	31.95	35.29	32.79	32.24	35.91	31.75	36.45	2.33	31.31
YCR034W_ELO2	149.38	142.71	143.51	145.05	141.82	137.01	144.77	150.41	152.14	149.68	146.78	146.73	141.05	147.58	150.61	139.74	4.36	137.26
YCR035C_RRP43	27.93	29.13	27.32	29.32	30.61	28.34	29.51	33.81	33.55	33.6	30.53	29.66	25.15	31.09	31.97	30.23	2.38	28.48
YCR036W_RBK1	5.13	5.51	5.79	6.35	7.03	6.34	5.86	5.57	6.07	6.04	6.85	5.81	6.12	5.88	5.96	6.31	0.48	5.71
YCR037C_PHO87	27.66	25.39	27.69	24.83	27.16	24.88	27.14	25.01	26.11	25.97	25.66	25.06	28.48	24.72	27.95	27.76	1.32	24.87
YCR038C_BUD5	4.61	6.24	5	6.7	5.72	6.65	7.51	8.73	6.52	4.25	2.51	10.89	4.04	4.83	4.28	6.97	2.04	5.73
YCR039C_MATALPHA2	0	0	0	0	0	0	0	0	0	0	0	0	0	0	0.31	0	0.08	0.02
YCR041W_YCR041W	0	0	0.03	0.03	0	0.03	0	0	0.01	0.01	0.01	0.03	0.04	0	0	0	0.01	0.01
YCR042C_TAF2	418	471.77	475.87	487.19	464.78	461.39	496.99	428.12	470.54	468.32	475.59	451.14	383.29	467.12	430.27	473.71	29.13	432.54
YCR043C_YCR043C	27.66	22.99	24.59	28.53	22.74	24.62	25.81	27.76	26.04	27.25	24.94	23.58	27.69	28.35	27.11	25.01	1.91	24.51
YCR044C_PER1	25.09	27.24	23.86	24.16	25.63	23.67	24.17	25.02	23.89	23.29	24.67	23.19	25.7	26.54	27.64	24.33	1.35	23.5
YCR045C_RRT12	23.4	30.83	24.45	25.71	21.88	28.23	26.21	25.8	31.93	23.88	27.61	16.77	17.9	20.41	20.87	25.66	4.23	23.28
YCR046C_IMG1	22.71	27.92	28.75	27.03	28.61	25.91	30.94	26.52	27.39	24.91	32.33	24.6	26.81	29.44	25.17	29.04	2.47	25.92
YCR047C_BUD23	14.1	12.95	11.9	11.25	13.71	13.58	12.72	12.4	14.58	12.91	13.17	11.33	11.96	12.49	13.58	12.18	0.96	12.1
YCR050C_YCR050C	0.34	1.68	0.34	0.34	0.84	0.67	0.85	0.72	0.51	0.68	0.51	0.34	0.85	0.34	0.34	1	0.36	0.63
YCR051W_YCR051W	14.72	14.02	15.78	13.99	15.44	16.09	14.38	17.99	15.66	15.61	17.72	14.93	15.37	15.3	15.56	15.25	1.11	14.64
YCR052W_RSC6	11.32	13.76	12.16	11.33	14.9	12.57	14.07	13.26	12.51	12.76	12.09	10.28	13.86	15.33	14.89	13.13	1.42	12.33
YCR053W_THR4	100.27	93.26	96.18	96.17	94.13	96.85	97.73	93.36	94.23	93.63	98.7	96.51	94.44	99.25	101.07	96.85	2.49	90.89
YCR054C_CTR86	4.62	3.62	3.33	3.62	3.34	3.13	3.42	4.33	3.27	3.16	4.11	4.07	3.19	4.14	3.77	3.54	0.46	3.48
YCR057C_PWP2	134.1	133.16	133.08	132.39	127.65	123.28	129.68	121.95	137.97	128.98	129.54	131.83	134.74	134.39	137.19	130.04	4.43	123.79
YCR060W_TAH1	2.43	2.32	2.44	2.66	3.14	1.99	2.19	2.31	2.49	2.38	2.34	1.79	2.26	2.03	2.85	1.87	0.35	2.23
YCR061W_TVS1	28.66	27.34	29.56	33.9	30.26	27.44	29.6	34.5	21	24.76	38.15	24.51	29.56	28.8	28.04	32.53	4.17	27.81
YCR063W_BUD31	0.96	0.55	0.32	0.4	0.32	1.46	0.88	0.38	0.64	0.8	1	0.63	0.76	0.12	0.28	0.67	0.34	0.62
YCR065W_HCM1	17.7	18.66	18.9	19.66	17.43	18.49	17.95	17.03	18.48	17.43	17.58	18.74	18.25	15.96	18.71	16.36	0.97	16.96
YCR066W_RAD18	1.17	1	0.98	0.81	0.84	0.88	0.97	0.84	1	1.33	0.95	0.79	1.17	1.31	1.3	1.04	0.18	0.97
YCR067C_SED4	37.32	40.36	39.18	40.24	39.21	40.56	39.49	40.5	37.94	37.35	39.97	37.63	38.74	38.26	40.05	35.51	1.45	36.69
YCR068W_ATG15	7.64	12.24	10.41	9.74	12.61	6.23	10.78	9.58	10.72	11.8	8.02	11.21	10.22	11.26	11.96	8.88	1.79	9.71
YCR069W_CPR4	393.61	429.44	419.15	378.92	368.38	382.86	439.63	392.75	399.29	382.23	415.19	379.98	453.9	420.77	442.53	429.52	26.55	385.57
YCR071C_IMG2	5.69	6.98	6.56	5.49	6.91	6.25	6.03	7.02	6.13	6.5	6.26	6.33	7.64	7.68	7.32	6.6	0.64	6.24
YCR072C_RSA4	6.7	8.57	9.09	8.82	6.96	7.37	8.35	9.02	8.39	8.57	9.89	7.48	8.72	8.21	8.57	7.41	0.86	7.82
YCR073C_SSK22	18.3	17.13	9.94	13.75	14.86	18.62	15.01	12.87	12.5	13.25	12.22	14.16	13.18	15.78	14.61	12.02	2.34	13.56
YCR073W-A_SOL2	30.71	28.77	31.15	29.24	26.91	28.51	28.55	26.27	23.3	28.4	26.57	29.92	39.74	30.02	32.24	30.98	3.53	27.93
YCR075W-A_EGO2	10.93	12.55	12.92	12.1	17.79	12.45	12.03	11.87	7.72	11.15	13.56	8.9	11.09	10.08	15.36	12.51	2.35	11.49
YCR076C_FUB1	2.21	2.12	2.55	2.99	2.74	2.47	2.56	2.7	2.65	2.57	2.22	2.48	2.87	2.8	2.85	3.07	0.28	2.48
YCR077C_PAT1	42.71	44.43	45.83	45.75	42.96	42.92	41.26	45.52	47.82	45.87	45.48	44.26	42.1	42.64	43.1	43.34	1.77	41.63
YCR079W_PTC6	1.65	1.34	1.86	1.25	1.22	1.32	1.5	1.74	1.37	1.48	1.52	1.65	1.87	1.23	1.63	1.44	0.21	1.43
YCR081W_SRB8	202.86	215.72	214.51	252.27	251.05	202.04	216.68	157.29	231.62	234.09	264.45	258.08	187.16	252.51	209.52	176.78	31.07	209.28
YCR082W_AHC2	214.45	314.51	270.38	245.4	320.1	278.27	314.46	323.47	309.47	308.58	307.42	289.89	276.62	243.56	285.03	278.86	31.34	271.28
YCR083W_TRX3	2.01	3.09	2.28	2.09	3.03	3.9	3.09	2.69	3.08	2.71	3.25	2.32	2.58	3.31	2.58	3.14	0.51	2.69
YCR085W_YCR085W	1.47	0.72	0.25	0	0.24	1.45	1.47	1.29	1.47	2.71	1.72	1.22	0	0	0.99	0.24	0.78	0.94
YCR086W_CSM1	32.99	33.61	32.38	34.57	46.58	42.32	47.49	32.95	32.32	40.11	33.04	28.79	36.44	34.88	24.52	30.67	6.14	33.52
YCR087C-A_YCR087C-A	7.25	10.24	8.28	9.28	9.96	7.79	8.86	9.65	8.58	8.92	9.13	9.15	9.21	9.94	9.17	6.96	0.94	8.43
YCR088W_ABP1	7.44	7.81	8.77	7.92	7.72	7.71	7.73	7.29	7.64	7.85	7.94	7.43	7.93	8.3	7.17	7.67	0.39	7.33
YCR089W_FIG2	47.05	43.07	46.26	44.95	49.74	57.64	42.19	47.37	53.52	34.59	41.4	46.79	39.09	50.62	51.75	48.85	5.72	44.15
YCR090C_YCR090C	5.8	5.13	6.08	6.46	5.99	5.06	5.61	5.32	6.67	4.47	4.84	5.59	5.75	6.01	5.52	5.57	0.57	5.32
YCR091W_KIN82	1.03	0.53	0.52	0.95	0.57	0.33	1.09	0.65	0.32	0.6	1.23	0.53	0.91	0.68	0.72	0.41	0.28	0.67
YCR092C_MSH3	1.02	1.32	0.86	1.13	1.17	1.3	1.22	1.23	1.38	0.89	0.87	1.29	1.22	1.14	1.06	1.37	0.17	1.1
YCR093W_CDC39	70.79	67.07	69.7	71.73	66.42	72.54	65.01	65.84	65.95	65.5	72.39	64.68	66.7	71.36	67.62	69.36	2.79	64.44
YCR094W_CDC50	20.61	17.93	20.51	20.26	17.29	14.69	17.9	19.72	19.62	18.84	20.48	16.66	18.23	18.47	17.56	20.64	1.7	17.71
YCR095C_OCA4	1407.86	1471.45	1072.05	863.95	899.78	1309.56	1109.88	965.93	1262.69	1318.77	874.22	1212.28	1455.67	1379.58	1035.62	1177.72	208.41	1119.14
YCR097W_HMRA1	1.96	1.98	1.64	2.18	1.81	2.12	1.83	1.98	2.23	1.74	1.47	2.49	1.69	2.34	1.02	2.59	0.4	1.85
YCR098C_GIT1	23.31	16.86	19.03	15.16	20.33	13.64	16.2	24.09	19.45	22.95	11.92	21.77	18.07	18.64	19.7	19.61	3.44	17.89
YCR099C_YCR099C	1.98	0.53	1.08	1.26	1.88	0.98	1.54	0.48	1.08	1.36	1	0.81	0.54	1.63	1.55	1.15	0.46	1.14
YCR100C_EMA35	6.02	4.85	6.58	5.18	4.35	4.06	2.74	5.2	7.1	6.61	1.92	6.26	4.66	5.78	5.26	3.22	1.46	4.78
YCR101C_YCR101C	0.07	0.7	0.64	0.28	0.99	0.07	0.36	0.38	0.5	0.14	0.21	0.57	0.43	0.43	0.65	0.28	0.25	0.41
YCR102C_YCR102C	0	0	0	0	0	0	0	0	0	0	0	0	0	2.61	0	0	0.65	0.19
YCR104W_PAU3	0	0	0	0	0	0	0	0	0	0	0	0	0	0	0	0	0	0
YCR105W_ADH7	0.22	0.49	0.1	0.37	0.3	0.27	0.28	0.29	0.3	0.1	0.13	0.27	0.18	0.13	0.15	0.22	0.11	0.23
YCR106W_RDS1	44.43	47.32	55.35	36.61	41.73	53.89	49.36	52.44	49.55	49.54	57.9	52.64	57.36	47.5	47.74	46.37	5.64	46.79
YCR107W_AAD3	3.48	4.15	4.57	3.18	4.64	3.61	4	3.74	4.55	4.53	4.41	4.65	3.48	4.24	3.12	3.91	0.53	3.81
YDL001W_RMD1	24.76	27.77	19.4	21.46	20.75	25.32	24.61	24.34	25.56	15.6	24.2	22.7	17.45	25.55	21.13	21.12	3.27	21.47
YDL002C_NHP10	4.73	5.32	4.58	4.28	5.37	4.59	4.19	4.54	5	4.72	5.03	4.9	4.81	4.68	4.83	5.14	0.33	4.53
YDL003W_MCD1	148.69	136.53	144.12	157.64	134.48	148.59	138.49	166.6	163.68	151.13	158.23	142.53	139.52	148.59	153.15	143.46	9.54	140.29
YDL004W_ATP16	68.03	62.96	68.99	71.89	71.96	63.71	70.92	62.27	69.66	71.62	69.13	73.3	67.65	68.34	69.91	66.38	3.31	64.71
YDL005C_MED2	25.14	22.4	25.85	20.83	24.86	24.31	23.48	21.87	24.11	25.42	24.15	25	23.76	24.97	20.83	22.42	1.6	22.41
YDL007C-A_YDL007C-A	0	0	0	0	0	0	0	0	0	0	0	0	0	0	0	0	0	0
YDL007W_RPT2	265.16	245.25	258.92	245.56	267.87	228.89	234.25	259.84	251.84	266.21	246.04	247.07	256.61	221.91	255.89	226.52	14.47	234.84
YDL009C_YDL009C	6.89	6.79	5.96	9.99	6.85	6.19	8.33	7.45	9.54	9.62	7.39	5.92	6.27	7.09	6.03	8.61	1.38	7.08
YDL012C_YDL012C	4.8	5.28	5.95	4.71	5.61	6.08	5.24	5.07	5.18	6.26	5.67	5.69	5.73	5.86	5.62	6.17	0.47	5.26
YDL013W_SLX5	14.36	16.23	12.43	12.62	12.66	14.2	12.19	12.4	15.77	14.29	14.51	14.36	14.04	10.69	15.06	13.84	1.45	13.01
YDL014W_NOP1	517.51	509.48	510.41	514.08	522.94	515.43	518.89	521.08	506.86	519.09	506.35	518.05	513.19	518.06	540.15	512.37	7.99	486.58
YDL015C_TSC13	82.66	80.27	78.54	84.77	83.08	81.47	78.95	85.92	77.23	82.49	84.48	81.59	79.38	83.36	81.89	84.61	2.5	77.25
YDL017W_CDC7	11.71	11.85	11.89	14.79	14.9	15.64	16.53	13.94	16.45	10.78	12.25	13.12	11.72	15.09	17.52	10.67	2.21	13
YDL018C_ERP3	3.43	3.99	3.19	2.78	3.16	3.55	3.56	2.78	3.4	3.45	3.52	2.81	3.54	3.96	2.74	3.72	0.4	3.18
YDL019C_OSH2	30.21	32.84	29.07	30.88	33.38	32.62	34.85	36.64	34.4	33.32	31.98	31.53	34.82	30.31	34.01	31.95	2.02	30.87
YDL020C_RPN4	22.08	19.93	21.02	19.72	19.74	21.73	23.54	21.01	22.12	19.45	20.88	23.78	21.28	25.18	24.79	18.77	1.93	20.41
YDL021W_GPM2	0.72	0.38	0.65	0	0.45	0.58	0.07	0.21	0.13	0.52	1.11	0.52	0.59	0.72	0.73	0.13	0.3	0.46
YDL022W_GPD1	386.08	384.43	406.23	399.82	379.22	385.62	394.91	391.5	383.12	388.37	397.3	373.55	387.4	396.68	389.15	377.6	8.66	366.45
YDL024C_DIA3	0	0	0	0	0	0	0.04	0	0	0	0.04	0	0	0	0.04	0.03	0.02	0.01
YDL025C_RTK1	10.6	9.86	10.27	8.51	9.53	10.71	11.76	7.41	8.17	11.68	8.75	10.3	9.08	9.84	8.89	8.08	1.27	9.1
YDL027C_MRX9	2.51	2.42	2.85	2.36	2.03	2.32	2.32	2.8	2.81	2.66	2.44	2.52	2.82	2.41	2.12	1.97	0.28	2.33
YDL028C_MPS1	8.96	9.61	9.24	9.66	10.95	10.7	10.93	9.61	9.2	9.08	10.6	8.77	8.9	9.62	12.46	10.81	1.02	9.42
YDL029W_ARP2	35.03	39.68	36.11	39.96	38.05	38.42	35.02	37.51	35.95	38.23	37.57	37.66	37.37	37.03	37.64	38.34	1.42	35.35
YDL030W_PRP9	3.49	2.78	3.05	2.69	3.19	2.97	2.75	2.92	3.3	2.29	3.51	3.09	3.44	3.15	2.92	2.57	0.34	2.85
YDL031W_DBP10	59.77	59.15	58.18	60.41	56.7	53.38	59.97	57.17	57.03	60	60.56	60.55	60.5	57.81	60.31	54.94	2.2	55.21
YDL033C_SLM3	2.33	1.47	1.77	1.35	1.9	1.44	1.48	1.56	1.93	1.63	1.63	1.96	2.45	1.36	1.89	1.87	0.33	1.67
YDL035C_GPR1	15.1	16.4	16.38	14.64	16.59	16.61	15	15.64	13.88	15.88	17.29	16.61	17.24	15.66	16.45	13.49	1.12	14.94
YDL036C_PUS9	24.08	22.71	24.24	24.67	26.15	25.91	27.99	24.27	24.92	27.97	28.13	25.17	20.27	19.7	28.26	24.28	2.56	23.6
YDL037C_BSC1	0.72	0.6	0.43	0.75	0.97	0.82	0.61	0.34	0.36	1.02	0.4	1.04	0.25	0.33	0.58	0.71	0.26	0.6
YDL039C_PRM7	6.07	4.67	5.94	5.31	4.03	5.26	5.51	5.24	5.07	5.43	5.52	5.02	4.82	5.87	6.01	6.6	0.63	5.12
YDL040C_NAT1	37.6	40.66	41.71	40.6	39.73	36.53	38.98	42.31	40.84	40.28	37.97	36.27	39.82	42.96	41.31	38.17	1.99	37.51
YDL042C_SIR2	16.06	20.06	13.57	14.93	12.14	15.4	10.7	17.73	15.18	17.49	11.31	13.94	12.71	15.43	13.59	19.51	2.73	14.26
YDL043C_PRP11	3.9	3.13	5.08	5.11	4.15	4.62	4.41	4.77	2.95	3.59	4.03	4.54	3.18	3.59	4.06	3.33	0.69	3.83
YDL044C_MTF2	9.66	6.4	8.62	6.39	7.22	6.52	6.71	6.98	7.44	10.2	8.16	8.18	6.89	9.24	7.46	6.47	1.23	7.28
YDL045W-A_MRP10	41.11	40.47	38.42	44	42.53	45.33	40.17	32.29	43.72	41	33.05	36.16	39.42	41.33	52.2	51.01	5.38	39.27
YDL046W_NPC2	186.49	174.3	181.34	178.91	182.19	179.95	184.5	172.09	184.88	183.28	180.14	181.49	181.08	179.85	182.82	186.24	3.88	170.79
YDL047W_SIT4	20.32	20.25	27.5	20.26	22.52	19.56	23.62	21.95	21	18.57	21.57	21.69	20.44	23.98	21.47	21.72	2.09	20.5
YDL048C_STP4	26.42	21.62	26.35	20.92	22.76	23.61	22.75	25.76	21.79	19.31	18.41	23.87	24.27	20.75	21.38	22.95	2.34	21.49
YDL049C_KNH1	4.18	5.67	3.17	3.38	4.71	5.81	2.83	3.94	5.19	4.09	4.31	3.71	3.73	4.77	3.09	5.65	0.96	4.07
YDL051W_LHP1	101.24	98.65	97.89	104.45	96.45	107.08	100.22	96.09	90.58	95.63	95.68	99.52	97.8	99.73	96.6	97.23	3.8	92.86
YDL052C_SLC1	210.36	174.48	188.46	214.31	173.95	186.85	194.25	211.93	186.77	188.85	187.29	199.54	192.84	184.55	195.47	192.96	11.79	182.04
YDL053C_PBP4	8.94	9.62	10.85	8.87	8.83	9.41	9.95	9.87	7.48	9.98	10.39	9.13	9.97	8.95	9.01	8.77	0.8	8.87
YDL054C_MCH1	15.21	15.77	15.1	15.31	17.14	15.69	16	14.54	15.47	12.44	17.77	15.42	15.23	17.15	16.22	17.79	1.32	14.92
YDL055C_PSA1	329.98	329.26	327.14	330.48	320.71	319.36	321.16	335	321.48	328.17	326.2	322.62	322.81	332.15	328.35	319.11	4.91	306.99
YDL056W_MBP1	10.49	11.49	11.44	11.89	10.75	11.45	11.12	14.94	11.22	10.05	12.48	12.03	11.09	14.04	15.42	15.1	1.72	11.57
YDL057W_YDL057W	0.22	0.25	0.33	0.31	0.16	0.28	0.22	0.26	0.28	0.21	0.2	0.3	0.32	0.19	0.28	0.36	0.06	0.25
YDL058W_USO1	73.65	75.13	77.77	80.61	77.54	72.21	80.67	75.82	76.72	79.76	81.63	81.01	81.99	83.88	75.45	68.77	4.06	73.33
YDL059C_RAD59	0.74	0.84	0.75	0.45	0.29	0.66	0.72	0.59	0.48	0.59	0.93	0.79	0.85	0.62	0.92	0.6	0.18	0.65
YDL060W_TSR1	25.28	26.89	26.2	22.86	26.02	26.85	25.22	27.42	25.05	26.96	28.79	25.7	25.63	26.08	26.37	23.64	1.41	24.49
YDL063C_SYO1	429.56	398.81	436.72	464.65	425.6	449.84	445.13	400.74	452.64	412.02	417.88	424.28	458.65	451.96	443.49	414.14	20.55	408.63
YDL064W_UBC9	26.17	25.62	25.04	25.93	27.49	28.69	23.79	26.84	22.24	25.79	28.51	26.1	28.03	26.25	22.98	24.89	1.84	24.48
YDL065C_PEX19	10.38	9.55	11.15	10.69	9.29	10.38	9.79	10.13	10.93	9.36	11.18	12.43	11.14	10.16	11.28	9.62	0.86	9.9
YDL066W_IDP1	201.25	209.93	203.5	184.84	180.24	198.28	183.92	194.68	187.59	193.54	191.76	194.89	200.64	213.18	200.65	200.07	9.14	185.18
YDL069C_CBS1	1.88	1.99	1.89	2.08	1.22	1.83	2.03	1.45	1.84	1.83	2.17	1.57	2.13	2.1	1.98	1.31	0.29	1.74
YDL070W_BDF2	101.67	92.11	102.66	94.72	96.53	97.11	112.64	107.43	108.04	92.62	103.1	95.38	101.74	93.66	91.2	99.95	6.33	93.94
YDL072C_YET3	14.75	15.07	13.49	16.88	14.71	15.62	16.58	15.67	15.58	15.45	15.81	16.69	14.93	17.6	17.59	15.73	1.1	14.9
YDL073W_AHK1	11.9	12.41	12.3	12.63	11.51	11.82	12.07	11.88	13.71	11.46	11.55	13.63	12.84	12.47	12.96	12.99	0.71	11.7
YDL075W_RPL31A	1012.5	999.05	1029.68	971.3	991.92	991.17	1012.17	993.97	1005.23	983.06	1001.11	985.48	999.09	999.77	1020.48	968.04	16.49	940.03
YDL076C_RXT3	4.75	3.88	3.43	4.29	4.35	4.71	3.98	4.17	3.44	3.28	3.33	3.94	5.12	3.5	4.27	3.47	0.56	3.79
YDL077C_VAM6	14.85	14.7	12.66	12.12	14.12	15.84	13.86	13.19	14.58	12.08	14.99	13.11	12.49	14.06	11.44	10.22	1.5	12.69
YDL078C_MDH3	33.04	32.5	35.15	35.59	35.83	33.69	34.7	34.39	36.67	36.59	32.13	33.7	38.53	35.55	36.33	32.25	1.82	32.85
YDL079C_MRK1	3.41	2.47	2.51	3.58	3.39	3.05	3.06	4.11	3.62	3.14	3.13	3.61	3.09	2.88	3.12	3.34	0.42	3.05
YDL081C_RPP1A	3295.6	3368.76	3499.31	3511.28	3353.16	3383.88	3506.86	3565.06	3422.78	3567.09	3612.59	3312.34	3464.74	3454.44	3655.58	3322.81	110.99	3259.25
YDL082W_RPL13A	6657.35	6583.86	6713.78	6849.04	6691.04	6635.46	6667.71	6500.29	6479.97	6642.79	6565.56	6662.46	6488.88	7008.17	6634.28	6702.53	133.12	6271.55
YDL083C_RPS16B	587.18	575.04	579.71	582.73	567.87	589.91	579.17	589.57	579.58	584.97	585.46	584.77	570.67	583.25	603.89	566.24	9.31	548.2
YDL084W_SUB2	177.85	177.83	176.22	182.44	171.89	172.53	181.1	180.25	173.76	180.83	176.03	177.69	177.92	175.14	182.9	174.41	3.41	167.19
YDL085W_NDE2	0.69	1.01	0.69	0.57	1.02	0.34	0.92	0.24	0.91	1.38	1.61	0	0.23	0.81	0.7	0.22	0.44	0.69
YDL086W_YDL086W	121.88	113.66	114.78	120.36	108.36	116.3	109.07	112.99	112.95	114.56	123.35	118.48	124.98	112.63	117.88	120.27	4.89	109.85
YDL087C_LUC7	2.17	0.98	1.26	2.03	1.34	1.29	0.91	0.96	2.3	1.14	1.18	0.99	1.35	1.22	1.19	1.11	0.43	1.29
YDL088C_ASM4	17.5	16.56	19.78	17.3	17.14	19.07	19.27	18.46	19.55	20.7	17.97	17.59	16.79	20.59	22.31	17.02	1.66	17.6
YDL089W_NUR1	6.08	4.53	4.04	4.93	5.13	4.55	4.96	4.75	5.67	4.58	5.54	5.42	4.78	6.23	6.27	5.18	0.66	4.9
YDL090C_RAM1	5.86	8.16	5.61	8.47	7.08	7.93	6.46	6.59	6.74	7.28	7.21	6.66	6.71	8.55	6.63	6.26	0.88	6.65
YDL091C_UBX3	87.26	68.83	71.71	51.76	49.2	79.51	75.54	80.9	59.25	74.58	75.6	61.59	77.92	80.18	54.3	54.68	12.04	65.58
YDL092W_SRP14	8.8	6.35	9.88	7.14	8.54	6.74	7.79	8.58	6.35	8.54	8.95	7.75	8.27	8.71	9.29	7.65	1.04	7.67
YDL093W_PMT5	9.38	7.6	8.63	6.17	6.1	7.2	8.72	7.33	7.86	7.62	7.29	7.09	6.94	7.62	7.41	7.5	0.85	7.14
YDL095W_PMT1	181	185.71	190.16	182.23	173.83	187.25	182.52	187.97	191.11	182.69	175.73	182.03	180.39	190.96	192.21	180.22	5.49	173.62
YDL097C_RPN6	220.53	214.15	218.01	209.57	207.29	201.67	217.13	197.19	209.59	213.92	204.27	227.63	208.13	204.03	192.1	219.31	9.27	198.46
YDL098C_SNU23	2.31	2.12	1.6	2.54	1.74	0.87	2.32	2.36	0.64	2.09	3.04	2.22	3.51	2.32	1.69	2.03	0.71	2.01
YDL099W_BUG1	17.69	19.43	21.88	17.49	20.26	19.94	15.64	19.03	17.05	19.78	16.79	18.19	17.87	20	17.24	18.83	1.61	17.57
YDL100C_GET3	71.81	73.9	74.01	68.44	69.61	72.18	68.35	70.75	62.71	69.17	68.36	71.66	68.88	70.04	70.65	67.82	2.72	65.94
YDL101C_DUN1	3.11	3.66	3.56	2.7	3.96	3.44	4.04	2.93	2.71	2.97	3.05	3.55	3.01	3.81	3.67	3.09	0.43	3.16
YDL102W_POL3	12.64	16.2	15.75	14.92	15.99	17.68	18.05	14.31	17.51	14.42	16.42	13.8	17.27	16.01	19.33	14.43	1.78	15.09
YDL103C_QRI1	23.88	23.45	24.8	24.85	19.46	23.6	21.97	25.32	20.8	26.41	23.3	22.69	24.22	23.97	21.36	23.91	1.78	22.1
YDL104C_QRI7	3.19	4.5	5.46	4.81	4.29	5.63	4.96	3.71	4.19	3.84	6.1	3.8	4.7	3.59	4.76	3.62	0.82	4.23
YDL105W_NSE4	1.38	1.31	2.27	1.98	1.97	2	1.75	2.61	2.34	2.16	2.07	2.01	2.59	1.87	1.72	1.59	0.38	1.88
YDL106C_PHO2	9.46	11.64	9.71	7.37	10.53	10.93	13.77	8.71	10.27	10.36	8.19	12.28	11.53	8.13	11.9	7.4	1.85	9.65
YDL107W_MSS2	2.88	2.64	6.06	4.45	3.15	4.9	5.57	4.4	4.16	6.99	3.98	4.93	6.85	5.49	4.42	5.45	1.28	4.56
YDL108W_KIN28	5.86	4.34	5.57	6.11	5.58	5.22	6.35	6.23	5.31	6.24	4.8	5.76	4.68	5.42	5.59	5.74	0.58	5.26
YDL109C_YDL109C	16.3	27.28	18.46	24.35	17.28	23.63	23.39	24.64	23.85	31.66	19.6	9.73	26.61	21.84	19.74	18.14	5.19	20.69
YDL110C_TMA17	23.16	24.59	27.19	27.17	27.2	29.45	27.59	24.23	23.83	29.26	25.19	27.35	23.79	27.43	25.77	23.31	2.06	24.62
YDL111C_RRP42	6.48	6.8	5.75	6.74	5.87	6.43	6.24	6.16	7.19	6.77	6.61	7.31	7.35	6.59	6.58	5.94	0.49	6.19
YDL112W_TRM3	32.98	30.76	29.78	30.16	29.06	31.08	27.72	30.48	29.71	30.53	30.73	30.42	33.06	31.09	33.21	32.54	1.51	29.11
YDL113C_ATG20	5.98	7.09	4.87	6.61	6.96	6.37	5.53	5.04	4.1	4.99	6.94	6.69	6.83	8.56	7.38	5.96	1.13	5.94
YDL114W_YDL114W	0	0	0	0	0	0.08	0.09	0	0	0	0	0.17	0	0	0	0	0.05	0.02
YDL115C_IWR1	2.05	2.91	2.52	3.59	3.2	3.01	2.82	3.25	3.24	3.45	3.09	3.38	2.64	3.57	2.52	2.53	0.44	2.84
YDL116W_NUP84	10.52	10.79	10.99	11.74	11.3	11.16	9.63	11.72	10.73	12.39	12.06	11.17	11.77	10.61	9.88	10.79	0.75	10.47
YDL117W_CYK3	37.2	40.51	37.84	35.58	40.02	36.3	38.07	42.02	40.59	48.23	39.99	46.14	38.75	36.29	37.87	37.68	3.48	37.45
YDL119C_HEM25	21.66	17.61	29.52	23.45	15.9	16.13	18.24	19.56	19.41	17.68	16.05	22.79	18.21	29.34	18.72	19.71	4.21	19.31
YDL120W_YFH1	142.93	145.1	137.22	151.25	136.46	147.34	168.29	173.78	161.55	151.46	154.39	135.53	168.06	186.36	143.65	135.89	15.24	144.38
YDL121C_EXP1	10.9	8.33	9.76	9.33	9.37	9.37	10.94	9.76	8.51	10.56	9.63	9.53	9.16	8.79	8.18	9.6	0.82	8.97
YDL122W_UBP1	561.24	622.32	574.9	595.1	578.79	627.2	604.04	617.43	593.06	624.38	554.45	588.97	617.44	610.38	662.13	571.81	28.37	566.59
YDL123W_SNA4	12.45	11.45	12.29	9.94	13.54	10.04	11.02	11.32	10.14	10.32	10.02	11.56	10.81	11.42	7.51	10.77	1.35	10.35
YDL124W_YDL124W	449.24	360.54	411.73	329.05	412.58	340.15	390.77	450.3	293.03	372.76	470.15	450.81	396.27	296.33	381.89	410.42	54.33	368.84
YDL125C_HNT1	24.29	22.99	23.26	23.13	21.86	23.69	24.83	22.47	22.51	23.89	23.4	23.91	22.56	24.2	22.13	23.78	0.84	21.98
YDL126C_CDC48	347.25	349.29	341.03	347.24	334.19	339.06	349.21	367.76	352.55	338.36	359.84	340.63	348.3	356.98	348.95	336.82	9.02	327.44
YDL127W_PCL2	9.04	8.07	10.1	9.44	6.99	10.38	7.25	10.27	8.42	11.43	8.17	8.93	8.45	8.49	9.71	7.14	1.27	8.44
YDL128W_VCX1	97.77	93.34	92.61	94.07	93.32	98.96	96.63	97.73	92.94	95.62	98.88	93.64	95.92	98.46	100.05	92.97	2.57	90.32
YDL130W_RPP1B	649.96	683.15	692.9	696.58	664.77	669.93	675.45	710	682.4	683.98	701.95	659.18	667.67	704.81	722.38	661.44	20.52	643.95
YDL131W_LYS21	6.9	6.09	6.61	7.03	5.13	6.44	5.46	7.03	6.99	6.82	6.54	6.58	5.63	7.53	5.57	6.29	0.68	6.08
YDL132W_CDC53	31	28.66	31.4	32.46	25.8	30.69	32.11	29.07	32.55	30.2	29.12	29.05	26.74	34.78	27.85	30.78	2.32	28.5
YDL133W_SRF1	17.49	14.15	16.11	16.52	13.43	16.87	15.42	14.98	14.27	13.9	16.28	15.07	14.96	14.96	15.35	15.7	1.12	14.5
YDL134C_PPH21	163.99	168.5	163.16	160.48	166.01	169.56	166.52	184.61	156.47	168.59	175.32	172.07	176.1	168.3	189.54	163.76	8.54	160.09
YDL135C_RDI1	3434.04	3261.14	3359.37	3433.01	3251.05	3909.78	3361.52	2971.6	3558.26	3460.67	3248.28	3549.87	3215.58	3383.37	3215.06	3340.07	203.97	3185.68
YDL136W_RPL35B	659.54	674.74	690.01	674.16	686.27	687.38	683.08	677.28	688.32	826.98	721.19	696.08	689.99	719.39	684.23	679.24	38.15	657.41
YDL137W_ARF2	37.77	37.49	38.19	38.92	37.84	35.97	38.07	37.38	38.9	40.59	40.02	39.83	38.46	41.45	37.21	38.1	1.4	36.33
YDL138W_RGT2	17.86	15.76	15.02	20.99	17.24	21.65	14.36	20.3	19.5	17.47	15.9	15.42	14.67	17.8	20.3	17.36	2.35	16.7
YDL139C_SCM3	0.31	0.47	0.42	0.34	0.23	0.38	0.31	0.46	0.29	0.31	0.29	0.36	0.26	0.41	0.44	0.36	0.07	0.34
YDL140C_RPO21	83.11	83.68	83.91	83.01	81.36	78.61	84.66	79.88	82.31	80.27	86.39	83.5	84.44	85.11	83.52	83.71	2.04	78.21
YDL141W_BPL1	32.48	31.98	26.83	29.05	32.79	33.27	32.9	32.4	28.33	32.47	33.79	33.9	30.14	30.51	31.8	30.59	2.04	29.72
YDL142C_CRD1	3.26	4.1	3.57	4.15	3.66	3.82	4.83	4.68	3.38	4.02	2.48	3.58	4.52	3.8	4.22	3.53	0.59	3.66
YDL143W_CCT4	149.33	144.84	142.77	147.88	148	154.61	151.7	145.67	149.97	143.04	154	153.52	150.11	154.16	150.88	142.43	4.2	140.42
YDL144C_YDL144C	4.46	4.89	4.42	5.36	4.75	4.85	5.04	4.82	4.7	5.63	5.14	4.73	4.81	4.98	4.85	4.97	0.3	4.63
YDL145C_COP1	115.86	107.05	117.61	117.26	111.46	109.47	116.12	118.91	117.52	120.36	116.65	114.2	113.63	117.36	120.38	113.02	3.75	108.86
YDL146W_LDB17	7.89	10.02	8.4	8.13	6.27	8.87	9.33	6.85	7.6	7.34	7.05	7.25	7.62	7.22	8.6	7.31	0.98	7.45
YDL147W_RPN5	21.7	21.06	23.84	22.22	22.95	20.83	21.64	23.82	20.83	22.96	22.21	22.26	22.42	20.36	23.58	21.53	1.09	20.9
YDL148C_NOP14	10.79	11.48	11.57	11.2	11.5	11.16	11.5	11.76	10.97	12.76	13.26	12.06	11.92	10.45	12.02	10.94	0.72	10.94
YDL149W_ATG9	5.63	5.95	5.12	4.68	5.83	6.03	5.01	4.78	4.86	6.44	6.13	3.91	6.64	4.78	5.65	4.32	0.79	5.09
YDL150W_RPC53	13.26	11.59	12.02	13	12.99	13	12.43	15.41	14.39	13.02	11.68	11.63	12.04	13.38	15.13	11.15	1.25	12.2
YDL153C_SAS10	14.45	15.86	14.34	14.06	15.77	14.98	14.98	16.44	15.41	16.13	16.54	14.7	14.6	15.22	17.27	14.08	0.95	14.46
YDL154W_MSH5	2.36	1.87	2.31	1.55	3.94	1.82	2.02	2.5	2.64	2.26	3.06	2.35	2.02	2.61	2.92	2.54	0.57	2.31
YDL155W_CLB3	12.6	13.97	12.98	14.49	15.97	11.54	12.6	14.12	14.9	12.91	14.24	12.61	13.54	13.43	15.08	13.56	1.13	12.92
YDL156W_CMR1	1275.01	1594.83	1012.99	855.6	1455.5	1057.22	951.6	784.39	791.37	1186.81	989.05	1469.77	834.92	1459.28	1041.38	1297.47	267.48	1077.92
YDL157C_YDL157C	13.89	14.83	16.17	16.53	13.66	14.27	14.62	16.73	15.25	13.4	14.5	15.42	14.68	15.61	14.67	16.84	1.08	14.24
YDL160C-A_MHF2	1.1	1.72	0.97	2.1	1.78	1.68	1.38	1.02	1.01	1.52	1.61	2.64	1.33	1.38	1.39	1.8	0.44	1.46
YDL160C_DHH1	15.99	12.35	14.27	15.52	13.14	13.92	13.6	17.3	15.43	14.07	14.3	15.42	13.84	15.02	18.83	14.64	1.59	14.07
YDL161W_ENT1	7.18	8.15	6.42	6.16	7.13	7.57	8.19	8.43	8.79	7.38	8.45	7.48	7.7	7.17	7.22	8.99	0.8	7.25
YDL164C_CDC9	63.53	81.1	68.69	82.56	82.54	67.33	77.25	68.91	71.58	77.28	71.74	80.48	74.93	71.9	75.51	73.7	5.69	70.28
YDL165W_CDC36	48.93	48.61	49.21	57.66	47.93	56.31	57.56	55.47	49.26	44.73	39.23	57.1	53.43	49.2	53.8	39.23	5.93	47.86
YDL166C_FAP7	9.78	10.19	9.51	9.46	10.98	9.9	10.23	8.81	9.17	11.19	10.81	10.29	10.57	8.8	10.69	11.69	0.85	9.58
YDL167C_NRP1	37.68	33.12	35.9	31.94	31.82	37.76	32.74	32.06	31.24	30.12	33.64	35.15	33.27	35.11	34.54	33.5	2.19	31.87
YDL168W_SFA1	108.36	113.99	114.27	105.47	112.64	106.59	120.32	114.88	103.23	106.49	106.56	114.79	106.59	106.61	112.92	105.46	4.84	103.76
YDL169C_UGX2	0.09	0.13	0.26	0.13	0.09	0.09	0.17	0.05	0	0.04	0.04	0.22	0.22	0	0	0.09	0.08	0.1
YDL170W_UGA3	0.52	0.69	0.58	0.53	0.68	0.65	0.62	0.68	0.6	0.82	0.54	0.57	0.5	0.78	0.79	0.66	0.1	0.61
YDL171C_GLT1	238.56	241.13	254.21	251.08	234.04	231.04	254.61	243.12	257.45	259.52	253.02	238.7	252.48	254.74	252.87	234.77	9.36	232.98
YDL173W_PAR32	9.11	10.2	9.32	9.99	8.71	8.29	9.45	8.15	8.86	8.18	9	8.3	9.05	8.48	8.38	8.45	0.63	8.38
YDL174C_DLD1	114.15	113.56	108.48	109.71	112.35	112.2	109.16	113.06	116.64	115.23	121.97	107.79	117.36	115.48	110.84	112.19	3.69	106.7
YDL175C_AIR2	2.93	2.5	3.12	3.19	2.52	2.57	2.18	2.11	2.32	2.34	3.21	1.89	2.48	2.31	2.57	2.28	0.39	2.41
YDL176W_IPF1	46.59	34.24	40.54	33.3	36.22	34.37	40.6	26.38	37.72	32.25	28.78	34.93	33.43	38.35	32.08	33.13	4.86	33.4
YDL177C_YDL177C	1.64	1.19	1.3	1.12	1.29	1.75	2.56	1.05	1.08	1.22	1.17	1.85	1.9	2.04	1.53	1.1	0.43	1.42
YDL178W_DLD2	64.9	67.29	61.31	61.36	66.45	66.51	59.75	64.59	62.76	60.24	62.29	57.51	65.36	69.14	62.54	60.29	3.19	59.74
YDL179W_PCL9	4.6	4.29	5.11	5.71	4.61	4.55	4.25	4.91	4.88	5.93	4.42	4.62	4.2	4.68	4.58	3.66	0.56	4.44
YDL181W_INH1	32.18	32.14	32.54	32.08	28.94	29.49	28.61	31	29.71	32.92	29.21	32.51	28.95	27.59	29.47	27.51	1.86	28.63
YDL182W_LYS20	24.53	24.24	22.64	22.17	19.73	24.77	23.46	24.08	27.46	25.4	21.01	19.23	22.27	23.09	24.4	23.11	2.09	21.98
YDL183C_MRX19	2.38	1.62	2.23	2.13	2.12	1.71	1.49	2.17	1.4	1.57	1.65	0.9	1.89	1.32	1.67	2.26	0.41	1.7
YDL185W_VMA1	635.08	627.75	639.88	641.89	634.05	647.55	654.29	646.31	644.13	628.02	651.39	617.28	644.81	662.26	652.82	641.83	11.41	604.75
YDL186W_YDL186W	2.26	2.64	1.79	2.05	2.32	2.58	3.03	1.23	2.26	2.76	1.45	2.52	2.61	1.8	2.85	1.88	0.51	2.15
YDL188C_PPH22	31.01	32.35	31.71	36.51	31.84	35.11	36.07	34.91	35.19	30.7	34.31	35.06	34.2	36.54	31.37	35.61	2.06	32.03
YDL189W_RBS1	5.52	5.87	6.1	6.24	5.02	4.45	4.75	5.9	5.17	5.96	5.69	4.79	5.5	5.3	5.67	5.55	0.52	5.18
YDL190C_UFD2	5712.31	5090.96	4860.37	4978.68	5226.68	5106.48	4946.23	5280.05	5078.54	5549.98	5112.44	5668.08	4912.24	5148.25	5197.81	4654.61	287.2	4871.23
YDL191W_RPL35A	922.4	897.66	901.72	897.02	905.14	859.16	933.44	921.14	923.51	1000.25	898.63	904.62	937.08	928.83	937.04	907.7	29.78	865.01
YDL192W_ARF1	281.77	286.85	282.17	278.8	274.67	274.87	288.12	286.56	277.08	275.18	279.41	274.99	276.85	293.39	286.06	280.41	5.68	264.87
YDL193W_NUS1	6.65	6.14	6.97	6.1	6.6	6.16	7.21	6.27	6.03	7.14	6.49	6.27	7.1	6.97	6.76	6.16	0.42	6.2
YDL194W_SNF3	1.33	1.09	1.39	1.06	1.55	1.68	1.11	1.52	1.26	1.18	1.81	1.47	1.45	0.93	1.25	1.6	0.25	1.29
YDL195W_SEC31	85.39	87.96	88.13	87.22	85.19	90.58	91.3	86.38	85.25	88.71	85.24	87.16	90.28	85.75	90.02	89.32	2.11	82.71
YDL197C_ASF2	5.75	6.63	5.18	5.74	5.91	4.34	5.09	5.98	7.49	5.5	4.6	3.1	3.42	5	8.2	5.07	1.31	5.2
YDL198C_GGC1	24.47	26.47	28.76	27.02	26.04	26.32	27.04	27.51	26.67	25.49	28.7	27.97	29.99	28.44	29.04	27.77	1.45	25.83
YDL199C_YDL199C	10.32	10.91	13.61	13.05	11.26	13.44	10.35	12.77	13.06	13.68	12.63	15.53	10.08	14.43	10.19	13.83	1.7	11.81
YDL200C_MGT1	3.8	2.5	2.22	2.21	2.41	2.09	2.01	2.68	2.85	2.55	1.91	2.31	2.43	4.68	3.32	2.9	0.72	2.56
YDL201W_TRM8	53.03	61	53.53	57.03	53.34	61.1	53.73	55.48	58.85	50.37	57.31	64.03	51.32	50.76	60.67	59.18	4.21	53.23
YDL202W_MRPL11	7.68	6.77	7.28	6.99	5.74	7.63	7.53	7.9	7.32	7.13	7.68	8.17	8.75	7.38	7.39	7.57	0.65	7.03
YDL203C_ACK1	10.28	10.25	9.2	9.34	11.49	11.05	10.44	9.91	11.03	10.35	9.54	11.57	9.39	10.6	9.43	9.83	0.77	9.68
YDL204W_RTN2	2.63	3.01	2.98	4.07	3.21	3.02	4.01	3.41	3.14	4.45	2.9	2.03	3.15	3.59	1.21	3.58	0.78	3.01
YDL205C_HEM3	12.58	13.29	11.31	13.65	12.77	13.56	10.85	12.87	11.4	12.56	10.78	10.17	10.36	11.83	12.25	12.58	1.12	11.41
YDL206W_YDL206W	4.7	4.51	6.03	4.6	3.53	4.77	5.19	4.39	5.07	4.78	5.79	4.42	5.05	5.46	6.48	4.99	0.71	4.73
YDL207W_GLE1	131.86	127.08	126.78	99.29	102.7	111.69	126.97	129.43	128.3	137.59	128.92	140.77	116.21	139.88	129.9	129.4	12.07	118.76
YDL208W_NHP2	87.62	100.37	96.99	96.07	97.32	93.36	97.99	94.86	93.69	96.71	94.85	93.52	96.66	90.91	91.52	91.77	3.19	89.26
YDL209C_CWC2	3.26	3.13	3.23	1.88	3.04	3.11	3.19	3.99	2.74	1.82	4.06	2.81	3.07	3	3.78	2.62	0.62	2.9
YDL210W_UGA4	0.14	0.14	0.07	0.21	0	0.07	0	0.22	0.07	0.07	0.07	0	0.07	0.07	0.14	0	0.07	0.08
YDL211C_YDL211C	15.37	13.05	15.58	12.44	12.21	10.06	11.56	14.01	12.84	18.36	18.12	14.14	13.27	12.75	12.64	14.51	2.21	13.13
YDL212W_SHR3	277.58	273.47	279.88	278.65	269.14	268.83	279.88	277.11	246.41	273.2	256.88	263.92	279.68	288.38	254.09	267.47	11.09	255.63
YDL213C_NOP6	11.1	10.38	11.09	12.07	11.08	11.48	12.15	10.6	12.91	10.58	12.01	11.21	12	12.22	11.27	12.15	0.72	10.88
YDL214C_PRR2	0.42	0.41	0.62	0.69	0.47	0.63	0.22	0.45	0.46	0.37	0.35	0.35	0.55	0.48	0.56	0.43	0.12	0.45
YDL215C_GDH2	10.61	14.14	13.84	13.55	11.14	16	12.75	13.55	12.57	12.57	14.31	14.55	12.78	12.73	13.71	11.81	1.34	12.47
YDL216C_RRI1	12.51	10.95	15.71	13.06	12.03	12.95	11.15	7.97	8.12	11.39	13.55	9.08	10.53	15.57	11.85	17.72	2.68	11.58
YDL217C_TIM22	8.83	7.82	8.58	9.43	9.04	7.06	8.51	10	7.3	8.35	5.91	8.78	8.4	9.7	8.04	6.3	1.15	7.84
YDL218W_YDL218W	37.74	11.88	13.5	43.5	24.03	32.81	33.08	22.17	25.57	19.63	25.58	16.55	28.57	28.72	37.79	19.29	9.1	25.26
YDL219W_DTD1	2.83	2.31	2.7	3.08	3.38	2.77	3.06	2.99	3.15	2.94	2.8	2.64	3.12	2.89	3.61	2.38	0.33	2.76
YDL220C_CDC13	6.14	6.68	7.92	6.95	8.03	6.34	8.11	9.04	8.26	8.52	7.84	7.3	6.61	8.32	8.38	7.29	0.87	7.21
YDL222C_FMP45	0.29	0.21	0.13	0.23	0.29	0.28	0.1	0.26	0.19	0.23	0.21	0.25	0.23	0.1	0.27	0.26	0.06	0.21
YDL223C_HBT1	2.25	2.21	2.05	2.24	1.53	1.19	2.02	1.38	2.41	1.79	1.99	2.37	2.35	1.69	2.07	1.45	0.39	1.85
YDL224C_WHI4	24.46	23.27	23.32	22.33	26.86	22.99	23.51	26.48	22.72	29.96	24.65	23.37	23.38	22.17	27.15	22.01	2.22	22.99
YDL225W_SHS1	22.48	21.83	19.48	19.91	26.09	21.54	20.95	19.59	17.43	23.16	19.75	21.44	21.29	22.46	19.54	19.14	2.03	19.89
YDL226C_GCS1	236.26	212	190.21	211.95	183.03	204.83	203.73	207.03	218.21	216.04	200.05	199.4	215.34	192.42	222.7	213.02	13.27	196.44
YDL227C_HO	0	0	0.04	0.04	0	0	0.04	0.04	0	0	0	0	0	0	0	0	0.02	0.01
YDL229W_SSB1	2739.57	2696.69	2730.82	2717.85	2737.91	2761.96	2762.73	2712.76	2718.86	2761.3	2722.73	2747.43	2740.11	2727.21	2783.23	2718.85	22.66	2576.63
YDL230W_PTP1	1.89	1.55	1.95	1.85	1.56	1.57	1.83	1.78	2.08	1.85	1.76	1.65	1.81	1.82	1.6	1.89	0.15	1.68
YDL231C_BRE4	42.17	44.05	43.63	39.79	50.29	41.42	42.16	43.55	38.01	44.04	46.97	40.63	43.53	42.17	47.17	44.64	3	41.01
YDL233W_MFG1	1.76	1.73	0.91	1.27	1.18	1.79	1.85	1.05	1.22	1.63	1.51	1.69	1.28	1.26	1.32	1.36	0.29	1.36
YDL234C_GYP7	43.31	40.17	40.11	30.31	42.67	43.87	46.98	44.6	38.56	49.67	48.81	42.37	40.1	57.57	46.67	36.18	6.19	41.07
YDL235C_YPD1	24.62	20.55	25.13	19.16	24.36	22.07	20.29	20.13	22.01	20.82	20.59	20.29	24.1	21.55	20.02	21.46	1.87	20.53
YDL236W_PHO13	44.84	40.35	42.97	43.33	42.84	37.6	39.02	44.31	41.15	42.84	41.68	42.43	45.22	40.18	42.64	37.18	2.4	39.47
YDL237W_AIM6	26.35	25.9	26.55	24.03	23.17	23.35	24	21.85	21.83	26.87	22.41	25.86	22.83	23.82	21.72	23.07	1.78	22.67
YDL238C_GUD1	0.69	0.7	0.88	1.32	0.87	0.45	0.48	0.5	0.85	1.23	0.98	0.63	0.93	1.23	0.81	1.04	0.27	0.81
YDL239C_ADY3	0.87	0.88	0.5	0.81	0.94	0.59	0.5	0.57	0.59	0.76	0.44	0.63	1.21	0.66	0.9	0.7	0.21	0.69
YDL240W_LRG1	512.42	458.13	468.25	528.58	535.09	515.07	479.04	465.7	536.98	533.28	479.24	511.82	513.52	485.82	476.51	411.31	34.79	467.39
YDL242W_YDL242W	0.27	0.27	0.14	0.14	0.14	0.13	0.68	0.14	0.27	0.27	0.27	0.41	0.41	0.68	0.14	0.13	0.18	0.28
YDL243C_AAD4	0	0	0	0	0	0	0	0	0	0	0	0	0	0	0	0	0	0
YDL244W_THI13	0	0	0	0	0	0	0	0	0	0	0	0	0	0	0	0	0	0
YDL245C_HXT15	0	0	0	0	0	0	0	0	0	0	0	0	0	0	0	0	0	0
YDL246C_SOR2	0	0	0	0	0	0	0	0	0	0	0	0	0	0	0	0	0	0
YDL247W_MPH2	0.07	0	0	0	0	0.13	0	0.07	0	0	0.07	0	0	0	0	0	0.04	0.02
YDL248W_COS7	0.7	1.05	1.13	0.76	0.45	0.56	0.73	0.71	0.65	0.68	0.73	0.73	0.73	0.96	0.88	0.91	0.18	0.74
YDR001C_NTH1	166.37	167.99	169.15	177.87	168.21	179.15	183.44	183.88	175.96	160.75	179.33	177.94	165	176.51	185.13	181.78	7.58	165.06
YDR002W_YRB1	424.2	427.12	423.08	417.56	434.49	422.11	426.5	434.67	414.97	426.25	428.02	421.08	412.8	407.89	402.84	410.65	9.14	396.67
YDR003W_RCR2	5.1	6.71	6.52	6.38	7.02	6.53	6.63	5.01	5.55	5.45	5.43	6.77	5.83	7.33	6.27	5.82	0.7	5.83
YDR004W_RAD57	10.15	8.28	12.5	9.8	10.14	10.48	8.82	9.84	8.71	11.78	10.06	9.71	8.22	10.08	10.35	10.14	1.13	9.42
YDR005C_MAF1	4.94	4.75	4.61	5.22	4.41	4.83	4.52	4.45	4.77	5.91	4.78	5.04	4.17	4.49	4.73	4.57	0.4	4.5
YDR006C_SOK1	78.46	67.55	77.75	67.55	77.26	81.84	72.15	83.81	72.45	78.45	76.91	66.24	76.86	84.12	70.46	77.13	5.62	71.45
YDR007W_TRP1	19.92	19.44	17.61	20.17	19.69	18.51	20.57	19.9	18.6	15.78	18.41	21.04	16.44	19.47	19.69	17.23	1.5	17.88
YDR010C_YDR010C	0.19	0.18	0.17	0.06	0.13	0.11	0.16	0.05	0.13	0.4	0.13	0.1	0.13	0.18	0.22	0.08	0.08	0.15
YDR011W_SNQ2	328.36	332.82	328.16	318.98	328.12	328.2	332.85	329.64	333.73	334.97	333.44	329.33	337.28	334.7	336.58	335.71	4.62	312.2
YDR012W_RPL4B	0	0	0	0	0	0	0	0	0	0	0	0	0	0	0	0	0	0
YDR013W_PSF1	35.02	45.44	51.74	42.8	51.39	54.66	58.19	42.42	38.1	50	36.7	45.52	35.02	49.99	51.46	46.07	7.12	43.63
YDR014W-A_HED1	0	0.07	0.07	0	0.03	0.03	0.03	0.07	0.07	0.07	0.03	0.03	0	0.03	0.1	0.07	0.03	0.04
YDR016C_DAD1	2.33	2.67	1.8	2.76	3.63	2.21	3.05	2.31	2.23	2.54	2.5	2.55	2.18	2.83	2.19	3.24	0.46	2.44
YDR017C_KCS1	17.3	23.46	22.33	21.5	24.24	23.23	22.09	21.31	20.75	20.8	20.62	20.29	21.46	20.79	25.12	21.4	1.82	20.5
YDR018C_YDR018C	1.01	0.87	0.88	0.94	1	1.25	1.2	0.47	0.94	1.59	0.82	0.75	0.82	0.76	0.83	1.17	0.26	0.92
YDR019C_GCV1	72.37	79.21	73.58	73.98	65.86	78.28	82.08	71.57	75.15	82.05	72.8	71.97	68.86	80.14	77.82	74.19	4.62	70.86
YDR020C_DAS2	8.54	10.03	8.81	7.63	7.48	8.19	7.3	9.3	8.02	8.22	7.05	8.18	7.41	8.79	7.63	10.36	0.96	7.88
YDR021W_FAL1	29.19	33.19	30.13	28.86	23.6	34.44	34.25	27.49	35.44	33.23	30.19	35.33	23.77	34.13	27.24	21.09	4.53	28.59
YDR022C_ATG31	2.12	1.48	1.66	1.7	1.08	1.99	2.28	1.37	1.24	2.19	1.87	1.65	1.92	1.72	0.94	2.13	0.4	1.63
YDR023W_SES1	2615.86	2486.93	2583.66	2697.12	2585.98	2686.44	2571.29	2660.65	2668.44	2588.33	2657.84	2649.87	2685.48	2579.19	2666.69	2632.68	56.55	2474.88
YDR025W_RPS11A	286.95	299.15	293.11	298.1	292.93	295.33	291.11	291.25	296	292.1	293.11	299.3	285.2	297.31	296.09	287.86	4.28	276.42
YDR026C_NSI1	4.67	4.64	5.23	4.58	4.45	4.43	4.73	3.91	4.8	5.14	3.97	4.85	4.42	4.88	4.66	4.69	0.35	4.38
YDR027C_VPS54	5.73	6.23	6.26	6.16	6.63	6.09	6.47	6.33	5.83	5.65	6.35	6.11	5.79	6.58	6.35	5.32	0.36	5.78
YDR029W_YDR029W	1.33	1.08	0.64	0.96	0.27	0.59	1.38	0.92	0.5	0.46	0.74	0.96	0.87	0.55	1.58	0.99	0.36	0.84
YDR030C_RAD28	350.9	188.17	200.78	212.29	284.93	189.32	330.17	187.97	255.39	235.26	243.08	140.54	262.55	264.1	278.78	226.57	55.16	229.76
YDR031W_MIX14	15.22	14.77	18.56	16.27	17.31	14.17	14.6	19.58	11.89	15.32	17.71	18.43	13.25	17.31	18.53	13.42	2.27	15.21
YDR032C_PST2	77.05	80.54	71.57	76.36	80.16	78.28	73.09	79.3	73.05	79.55	74.59	76.35	78.48	76.71	74.6	72.24	2.91	72.05
YDR033W_MRH1	456.27	458.82	451.87	464.37	445.53	441.21	459.44	460.92	437.07	452.6	454.13	448.63	450.92	465.14	463.74	454.83	8.16	427.86
YDR034C-C_YDR034C-C	0	0	0	0	0	0	0	0	0	0	0	0	0	0	0	0	0	0
YDR034C-D_YDR034C-D	0	0	0	0	0	0	0	0	0	0	0	0	0	0	0	0	0	0
YDR034C_LYS14	16.13	18.52	19	19.55	18.11	17.02	13.56	19.36	17.25	19.09	18.96	19.36	18.25	19.73	17.44	17.88	1.58	17.1
YDR035W_ARO3	29.6	33.4	34.57	31.58	31.92	28.32	32.06	32.27	30.03	30.19	29.35	32.29	33.47	31.43	31.87	33.79	1.75	29.88
YDR037W_KRS1	95.56	100.2	94.84	97.63	94.67	100.92	97.97	98.02	100.26	92.35	97.76	97.73	100.16	95.1	99.85	94.56	2.57	91.77
YDR038C_ENA5	0.38	0.45	0.26	0.13	0.18	0.2	0.33	0.3	0.31	0.23	0.33	0.3	0.23	0.21	0.23	0.32	0.08	0.26
YDR039C_ENA2	0	0	0	0	0	0	0	0	0	0	0	0	0	0	0	0	0	0
YDR040C_ENA1	5.4	4.3	3.33	1.45	3.51	3.49	3.13	4.83	5.18	5.02	3.54	4.13	4.78	6.69	3.99	4.28	1.18	4.01
YDR041W_RSM10	33.37	35.4	37.95	36.48	35.5	39.16	41.88	35.95	38.45	36.18	32.62	38.97	30.81	42.87	38.34	32.11	3.37	34.67
YDR042C_YDR042C	0.94	0.93	1.88	0.94	0.47	2.32	0.16	0.66	1.09	0.95	0.79	0.78	0.78	0	0.32	1.08	0.58	0.86
YDR043C_NRG1	1.69	3.16	1.27	2.87	2.1	1.25	3.9	3.31	4.3	4.09	3.48	3.62	2.71	4.25	4.11	2.32	1.04	2.91
YDR045C_RPC11	5.98	7.3	7.32	6.26	7.11	6.64	7.18	7.1	6.63	6.47	7.04	7.44	6.76	7.05	5.76	6.84	0.49	6.43
YDR046C_BAP3	97.31	94.38	100.44	96.27	93.45	88.91	98.21	101.59	99.64	94.96	96.03	101.02	94.73	98.05	101.52	99.72	3.48	91.75
YDR047W_HEM12	30.79	30.63	30.27	32.84	31.4	30.26	31.32	30.88	32.76	28.67	31.62	31.06	30.07	31.54	33.2	30.74	1.14	29.36
YDR049W_VMS1	34.62	28.99	29.91	30.84	33.17	28.16	29.39	26.66	31.01	27.71	32.84	31.72	28.93	25.09	33.81	30.22	2.64	28.57
YDR050C_TPI1	2508.44	2583.6	2594.98	2625.37	2541.12	2528.4	2619.27	2609.35	2548.07	2609.11	2651.63	2461.39	2551.84	2587.86	2710.01	2528.45	60.8	2430.57
YDR051C_DET1	9.79	9.1	8.62	9.67	9.02	10.07	9.06	9.09	9.37	9.3	8.33	9.61	7.97	9.88	8.4	8.91	0.6	8.63
YDR052C_DBF4	24.67	27.45	24.22	23.99	28.08	23.39	29.17	27.57	22.51	30.48	26.18	25.43	22.99	30.87	25.29	27.83	2.62	24.87
YDR054C_CDC34	18.44	20.25	18.81	18.27	15.71	18.82	18.12	17.89	19.22	21.64	18.52	19.91	17.26	17.9	17.96	16.86	1.39	17.47
YDR055W_PST1	36.96	35.99	32.53	38.85	41.75	32.71	42.76	27.68	40.92	36.57	34.44	30.29	41.86	37.98	28.56	40.24	4.83	34.41
YDR056C_EMC10	16.12	14.84	15.82	15.94	17.05	15.43	15.33	15.01	14.32	14.37	16.15	16.15	15.8	14.57	15.78	16.3	0.77	14.69
YDR057W_YOS9	12.81	16.06	13.86	13.79	15.52	15.28	14.56	12.82	18.57	15.99	14.66	15.03	15.56	12.72	16.95	15.66	1.58	14.2
YDR058C_TGL2	19.17	38.83	39.31	38.13	47.09	36.77	54.02	37.93	33.72	41.81	21.4	39.31	38.24	27.13	32.85	29.92	8.77	34.38
YDR059C_UBC5	1.41	1.82	1.56	2.04	2.2	1.61	2.09	1.66	1.92	2.1	1.76	2.21	1.97	1.72	1.81	1.58	0.24	1.75
YDR060W_MAK21	53.39	56.47	53.21	54.2	52.34	51.21	52.46	53.72	57.23	53.5	53.28	50.24	52.73	53.38	52.45	50.02	1.88	50.1
YDR061W_YDR061W	8.52	9.34	10.15	11.82	10.29	10.6	8.71	10.03	10.14	9.59	10.21	9.03	9.21	9.38	9.77	9.5	0.8	9.24
YDR062W_LCB2	1365.43	1351.7	1372.25	1370.71	1319.44	1366.53	1336.24	1351.21	1323.66	1374.95	1306.43	1393.19	1353.43	1248.22	1311.55	1334.19	35.43	1265.56
YDR063W_AIM7	213.48	210.11	217.17	188.68	213.47	188.62	224.18	185.74	210.88	206.33	208.38	210.46	186.04	172.29	191.76	206.31	14.48	191.08
YDR064W_RPS13	1375.31	1364.87	1382.26	1365.32	1388.18	1360.55	1363.27	1377.45	1387.18	1385.97	1377.91	1344.75	1363.52	1355.34	1381.55	1357.46	13.01	1290.82
YDR065W_RRG1	15.38	16.93	14.27	12.17	14.16	15.43	15.42	21.27	18.28	16.62	18.39	11.93	15.62	14.11	18.77	15.76	2.45	15.12
YDR066C_RTR2	12.35	11.83	13.38	14.64	13.1	13.36	12.39	13.59	10.83	12.26	14.58	10.79	14.2	12.43	12.67	18.5	1.82	12.51
YDR067C_OCA6	11.32	10.77	11.15	9.76	10.86	12.97	12.5	8.85	11.01	10.24	8.02	11.06	10.38	9.76	11.85	13.99	1.49	10.35
YDR068W_DOS2	2.25	2.63	2.7	2.4	2.65	2.59	2.96	2.38	2.27	2.46	1.95	2.17	1.88	2.11	2.3	2.85	0.31	2.29
YDR070C_FMP16	1.21	0.95	1.69	0.24	0.72	2.39	0	0.77	2.65	2.43	0.73	1.2	2.42	0.97	0.24	1.18	0.85	1.21
YDR071C_PAA1	28.22	29.94	29.91	28.87	25.77	27.46	30.03	32.11	28.86	28.46	28.87	28.88	27.03	27.96	27.97	27.04	1.49	26.99
YDR072C_IPT1	2457.94	2540.12	2573.89	2632.65	2550.08	2527.49	2324.58	2521.32	2432.96	2529.43	2621.33	2651.48	2665.55	2414.31	2290.73	2576.38	110.25	2377.68
YDR073W_SNF11	1.47	1.42	1.47	1.55	1.57	1.77	1.52	1.36	1.69	1.87	1.66	1.48	1.7	1.75	1.83	1.95	0.18	1.54
YDR074W_TPS2	222.22	225.34	228.76	225.97	228.85	233.12	238.4	233.78	229.56	236.39	227.44	227.55	215.27	221.41	233.96	227.48	5.92	215.38
YDR075W_PPH3	5.56	5.78	7.49	6.28	6.87	7.32	6.63	6.66	6.35	8.33	5.02	6.57	8.16	6.77	7.32	6.96	0.88	6.41
YDR076W_RAD55	2.8	2	1.64	1.73	2.4	3.15	1.94	2.14	1.83	0.87	1.65	3.45	2.7	2.23	1.27	2.08	0.67	2.03
YDR077W_SED1	2945.99	2977.11	2912.36	2942.3	2956.92	3005.79	2908.5	2968.63	2954.53	2995.08	3017.91	2908.92	2902.66	3012.31	3046.68	2910.92	45.51	2788.95
YDR079W_PET100	2.29	2.07	1.92	1.95	1.58	2	1.7	1.94	2.16	1.95	1.91	1.48	1.53	1.64	1.78	1.56	0.24	1.75
YDR080W_VPS41	3.15	2.47	2.36	3.09	2.84	2.54	2.76	2.46	2.61	2.63	2.89	2.64	2.46	3.06	2.47	2.04	0.3	2.52
YDR081C_PDC2	9.76	10.55	10.02	11.92	10.92	10.16	9.07	9.41	9.93	9.29	11.67	9.37	9.96	8.42	11.19	10.04	0.95	9.57
YDR082W_STN1	7.52	4.25	6.29	5.73	6.43	5.62	6.43	6.01	4.5	7.83	8.2	5.65	5.43	3.81	5.36	4.74	1.25	5.59
YDR083W_RRP8	97.63	95.9	109.16	103.52	109.18	93.4	102.13	109.76	96.51	115.98	107.38	103.54	91.21	113.91	102.39	106.95	7.26	97.99
YDR084C_TVP23	12.31	11.52	11.48	11.52	11.69	11.18	12.21	12.19	12.17	12.89	11.47	12.59	11.29	13.35	12.97	11.27	0.68	11.34
YDR086C_SSS1	134.5	127.08	135.54	133.83	122.01	125.81	128.02	126.96	128.89	127.12	128.58	120.17	130.87	126.16	139.68	121.48	5.32	121.3
YDR087C_RRP1	35.39	35.67	33.58	35	35.76	36.56	35.57	37.05	31.42	38.99	39.31	40.16	34.94	38.68	36.13	35.66	2.23	34.24
YDR088C_SLU7	0.97	0.63	1.19	1.09	1.88	1.03	1.24	1.86	1.28	0.88	1.57	1.08	1.19	0.95	1.32	1.47	0.34	1.17
YDR089W_VTC5	64.64	65.38	62.27	65.26	65.02	65.72	68.47	67.57	63.67	64.42	68.44	65.1	68.05	64.11	65	62.31	1.94	61.61
YDR090C_ILT1	6.79	6.26	7.1	6.88	6.57	7.15	6.12	7.34	7.4	7.79	6.86	8.2	7.71	6.76	6.74	7.62	0.57	6.7
YDR091C_RLI1	1478.84	1481.98	1480.1	1468.07	1570.02	1531.93	1380.16	1498.13	1462.49	1547.61	1470.23	1530.02	1443.06	1569.38	1509.14	1410.84	53.08	1405
YDR092W_UBC13	2.24	3.07	3.29	2.57	2.76	2.89	2.84	3.19	2.93	2.61	3.02	2.56	2.44	2.74	3.22	2.98	0.3	2.68
YDR093W_DNF2	26.1	27.42	25.86	25.54	26.67	27.75	28.33	27.24	26.94	25.89	25.52	27.2	26.23	26.86	28.35	25.93	0.93	25.22
YDR096W_GIS1	3.17	3.57	3.43	4.05	4.08	3.71	3.2	4.09	3.42	3.1	2.82	3.48	3.17	4.23	3.23	3.67	0.42	3.34
YDR097C_MSH6	25.31	24.79	29.43	24.72	23.68	24.2	25.65	24.62	23.61	25.48	22.23	24.59	25.08	26.1	21.65	25.88	1.74	23.46
YDR098C-B_YDR098C-B	0	0	0	0	0	0	0	0	0	0	0	0	0	0	0	0	0	0
YDR098C_GRX3	69.53	72.01	70.82	70.58	65.86	61.85	64.96	63.57	68.35	71.67	66.83	64.27	69.22	68.52	69.75	63.02	3.26	63.77
YDR099W_BMH2	987.18	1030.03	1074.66	977.82	1050.39	1050.62	966.59	1061.33	1013.25	1054.84	1063.46	1050.51	1036.51	1059.11	1012.44	1012.58	32.97	972.6
YDR100W_TVP15	10.94	10.81	10.63	10.46	9.82	10.07	10.19	11.89	9.69	10.94	11.97	11.48	11.07	9.77	12.07	11.69	0.81	10.25
YDR102C_YDR102C	0.02	0.04	0	0.07	0.02	0.02	0	0.02	0.02	0.04	0	0	0.09	0.02	0	0.02	0.03	0.03
YDR103W_STE5	0.4	0.27	0.35	0.25	0.36	0.24	0.14	0.37	0.25	0.21	0.25	0.36	0.33	0.05	0.39	0.28	0.1	0.27
YDR104C_SPO71	6.77	5.72	5.88	7.14	6.72	5.84	6.64	6.36	5.55	5.6	7	6.73	5.42	5.45	8.53	7.22	0.85	6.08
YDR105C_TMS1	41.15	39.79	30.52	37.18	32.91	37.4	35.06	41.25	37.86	37.77	40.67	39.96	39.7	36.99	36.15	39.42	2.99	35.69
YDR106W_ARP10	0.16	0.06	0.45	0.19	0.26	0.38	0.45	0.31	0.1	0.03	0.1	0.13	0.29	0.16	0.26	0.13	0.13	0.21
YDR107C_TMN2	5.25	4.93	4.65	5.81	6.46	4.43	6.41	4.9	4.2	5.22	4.66	5.22	4.86	4.36	5.54	5.69	0.68	4.9
YDR108W_TRS85	6.95	6.23	5.83	7.02	6.01	5.25	6.79	6.31	6.13	5.41	6.23	5.4	5.62	5.04	5.05	5.91	0.63	5.64
YDR109C_YDR109C	7.67	5.95	7.33	6.42	8.32	8.25	5.98	7.69	6.54	7.24	7.26	6.52	6.8	7.96	8.09	7.75	0.78	6.86
YDR110W_FOB1	7.59	8.51	7.06	9.94	9.31	6.65	8.22	8.42	8.03	8.01	8.45	7.5	7.15	8.19	7.28	9.02	0.88	7.66
YDR111C_ALT2	9.76	10.23	7.33	9.8	8.17	8.96	9.02	9.43	9.53	8.07	11.41	10.46	8.86	10.31	8.12	10.53	1.1	8.89
YDR115W_MRX14	21.78	21.55	19.59	26.05	20.47	24.78	23.56	22.24	26.61	20.86	21.87	24.62	25.95	21.91	21.74	21.16	2.17	21.58
YDR116C_MRPL1	13.34	12.19	12.49	11.59	10.16	10.47	11.87	13.39	12.08	11.03	11.44	12.31	11.88	12.22	12.83	10.27	0.99	11.21
YDR117C_TMA64	7.6	9.16	8.59	8.67	7.85	8.6	8.77	8.82	9.15	8.02	8.54	9.91	8.11	9.03	7.47	7.68	0.67	8.04
YDR119W-A_COX26	2.41	2.59	2.53	2.21	2.09	1.87	2.34	2.32	2.19	2.29	1.87	1.88	2.03	2.37	2.14	2.15	0.22	2.09
YDR119W_VBA4	65.59	65.64	71.65	65.9	69.26	65.3	68.87	66.82	64.78	66.8	69.73	67.33	70.43	70.86	66.86	68.59	2.17	63.92
YDR120C_TRM1	134.27	114.82	127.95	137.58	125.38	133.59	148.95	139.03	142.65	132.16	132.49	139.31	132.57	124.24	133.36	133.04	7.91	125.84
YDR121W_DPB4	2.62	3.52	3.61	3.19	2.94	3.26	3.95	3.31	3.35	3.72	3.24	3.67	2.89	3.2	3.72	3.12	0.35	3.16
YDR122W_KIN1	27.87	28.29	27.35	29.02	26.07	25.19	28.73	32.9	25.81	26.23	26.36	23.35	24.46	24.2	25.71	26.96	2.3	25.34
YDR123C_INO2	5.86	5.69	7.08	4.3	4.11	4.18	5.97	6.29	6.19	7.2	6.75	4.97	5.01	5.81	5.15	5.75	0.97	5.37
YDR124W_YDR124W	2.07	2.77	2.5	2.33	3.22	2.68	3.3	2.98	2.65	2.3	1.76	1.9	2.13	2.51	2.9	3.07	0.46	2.44
YDR125C_ECM18	1.96	1.85	2.37	2.03	1.62	1.93	2.29	2.33	1.22	0.98	0.9	1.46	2.61	2.05	1.65	3.52	0.65	1.85
YDR126W_SWF1	1.31	1.16	1.73	1.44	1.46	1.41	1.64	1.65	1.51	1.31	1.32	1.3	1.59	1.81	1.46	1.37	0.18	1.39
YDR127W_ARO1	27.33	27.1	26.81	25.97	27.69	26.98	28.16	29	27.05	28.04	26.78	27.91	27.16	28.71	28.14	26.79	0.8	25.91
YDR128W_MTC5	8.82	9.36	11.05	7.9	9.27	9.53	8.64	10.67	9.83	9.33	11.07	9.93	9.48	10.67	9.04	10.03	0.89	9.15
YDR129C_SAC6	227.95	233.54	234.05	221.99	237.69	221.45	229.08	227.02	232.66	226.46	228.77	225.73	225.94	237.9	219.83	232.23	5.45	215.75
YDR130C_FIN1	2.78	2.97	4.46	2.77	3.49	2.99	3.4	3.45	2.85	3.25	3.98	4.14	3.23	3.57	2.94	4.04	0.53	3.23
YDR131C_YDR131C	2.22	2.61	1.71	2.17	1.74	2.62	2.61	1.45	2.41	2.43	2.14	2.92	3.22	2.76	1.58	2.51	0.5	2.21
YDR132C_MRX16	102.26	90.83	72.05	88.46	98.45	74.95	82.07	91.61	67.35	64.29	72.27	50.96	67.31	110.58	52.79	60.01	17.75	74.35
YDR134C_CCW22	102.78	104.49	105.13	105.53	100.98	102.47	106.68	104.88	102.55	104.33	106.02	99.77	107.32	103.61	110.34	99.95	2.78	98.21
YDR135C_YCF1	46.49	49.83	45.26	48.23	46.78	50.92	44.78	49.48	46.58	45.36	47.61	45.57	49.63	51.68	49.09	45.65	2.19	45.01
YDR137W_RGP1	3.82	3.4	2.87	2.6	3.63	3.86	2.31	3.51	3.92	3.79	4.4	3.24	2.64	3.31	3.22	4.1	0.58	3.25
YDR138W_HPR1	34.87	39.57	30.62	39.54	37.87	41.08	33.59	37.03	37.87	39.58	42.58	36.89	25.61	35.42	37.2	36.73	4.13	34.72
YDR140W_MTQ2	1.86	2.07	2.65	1.79	1.74	2.13	1.9	2.45	1.83	2.26	2.13	2.07	1.63	2.03	2.02	2.01	0.26	1.93
YDR141C_DOP1	37	36.64	37.78	32.33	36.95	34.93	36.64	34.23	36.92	37.74	33.2	33.7	34.97	32.71	32.51	33.71	1.96	33.17
YDR142C_PEX7	4.49	6.02	4.1	5.37	4.71	4.65	4.32	4.98	5.13	7.29	5.63	6.15	4.57	4.88	5.02	4.36	0.83	4.85
YDR143C_SAN1	13.74	14.12	15.98	12.99	15.35	16.16	16.26	16.98	16.02	13.5	14.51	12.88	15.4	14.28	16.87	15.41	1.33	14.22
YDR144C_MKC7	58.53	61.71	62.74	62.83	60.58	61.04	62.05	63.21	58.61	61.1	63.03	58.39	60.17	63.95	62.41	59.36	1.81	57.74
YDR145W_TAF12	7.86	8.81	8.18	8.89	6.7	7.71	8.41	8.99	6.58	8.59	8.99	8.03	8.96	9.7	7.85	7.36	0.86	7.79
YDR146C_SWI5	7.1	7.46	7.8	6.52	6.24	6.77	8.84	7.51	6.96	6.5	6.23	5.27	8.05	6.8	6.63	7.22	0.84	6.63
YDR147W_EKI1	7.37	7.26	5.99	7.81	7.12	7.39	5.85	5.4	6.84	9.09	6.99	6.15	6.92	7.32	5.8	6.68	0.91	6.52
YDR148C_KGD2	5.1	5.03	5.04	5.61	5.7	4.83	5.2	5.83	5.26	5.02	5.37	5.09	5.17	5.63	4.83	5.08	0.3	4.95
YDR150W_NUM1	49.42	55.42	57.09	53.2	55.47	53.51	50.7	55.98	54.11	53.73	56.52	53.06	51.28	59.74	57.01	47.55	3.15	51
YDR151C_CTH1	14.11	19.36	19.58	19	19.89	19.2	15.97	20.28	22.39	15.42	17.08	18.47	19.32	19.42	17.35	15.85	2.15	17.34
YDR152W_GIR2	17.96	21.15	17.27	23.41	17.3	20.27	19.24	21.76	19.98	19.37	22.98	18.34	18.65	19.97	18.81	19.64	1.83	18.7
YDR153C_ENT5	103.85	107.72	105.87	111.77	118.99	96.74	96.85	105.42	105.18	96.4	90.15	99.35	111.81	89.58	112.16	93.71	8.57	97.3
YDR155C_CPR1	11416.1	11506.4	11718.4	11844.4	11348	11318.8	11647.4	11722.4	11541.7	11740.4	11764.1	11283.5	11701.6	11682	11377.2	11529.1	179.8	10901.2
YDR156W_RPA14	327.31	276.83	289.53	320.76	271.61	296.64	301.88	357.55	330.87	383.29	318.55	256.8	353.38	338.69	325.09	311.19	33.6	299.62
YDR157W_YDR157W	1.58	1.42	0.72	2.08	1.64	1.78	1.66	0.91	1.65	1.52	1.59	2	1.44	1.52	1.82	2.26	0.39	1.53
YDR158W_HOM2	37.94	38.3	38.29	38.37	34.37	37.78	36.37	37.2	40.09	37.39	36.69	39.67	36.23	38.18	39.4	36.28	1.47	35.53
YDR159W_SAC3	7.99	5.88	6.42	6.78	6.94	6.6	7.28	6.6	5.77	7.02	6.78	7.72	6.39	6.62	6	6.48	0.61	6.35
YDR160W_SSY1	8.2	10.44	11.62	12.63	9.53	8.5	12.04	12.27	11.97	12.75	11.25	11.67	10.75	7.98	10.33	9.48	1.58	10.18
YDR161W_ACL4	69.94	68.42	71.11	62.22	56.64	79.95	70.89	65.99	64.39	68.27	69.45	75.06	67.45	65.82	59.4	60.06	5.93	63.59
YDR162C_NBP2	21.28	30.06	32.1	32.88	22.98	29.26	35.85	26.38	32.61	34.43	27.22	30.37	25.92	25.74	36.48	24.81	4.59	27.82
YDR163W_CWC15	1.32	1.79	2.06	2.02	1.75	1.6	1.95	1.77	1.96	1.75	1.92	1.37	1.97	1.33	2.02	1.53	0.26	1.67
YDR164C_SEC1	12.71	13.7	12.58	13.49	12.57	12.13	14.23	12.69	13.77	10.11	11.45	11.55	12.4	12.08	12.49	12.68	1.01	11.86
YDR165W_TRM82	13.9	14.25	13.92	13.82	14.01	13.58	14.46	12.81	13.58	13.73	13.53	14.05	13.36	12.75	13.73	12.47	0.55	12.85
YDR166C_SEC5	72.68	60.09	56.9	70.02	58.83	62.7	68.24	58.13	64.3	60.2	67.9	68.88	72.33	57.75	66.03	59.09	5.47	60.56
YDR167W_TAF10	13.31	14.15	11.36	11.44	10.62	12.52	11.51	10.53	11.59	12.11	10.97	11.32	13.6	11.55	12.18	11.79	1.03	11.27
YDR168W_CDC37	13.97	15.3	14	15.81	14.76	14.11	13.65	14.77	13.98	13.65	12.49	13.17	13.31	13.28	14.47	12.81	0.89	13.2
YDR169C_STB3	1.71	1.62	1.44	1.21	1.47	1.21	1.59	1.61	1.62	1.39	1.35	1.33	1.5	1.41	1.71	1.39	0.16	1.4
YDR170C_SEC7	88.74	81.25	83.45	88.38	84.83	80.39	78.34	93.47	79.71	82.79	82.65	76.4	87.18	84.76	83.58	82.08	4.3	78.96
YDR171W_HSP42	2.42	2.84	3.43	2.72	2.49	2.95	2.8	2.36	2.44	2.78	1.96	3.18	3.24	2.43	2.93	2.49	0.38	2.58
YDR172W_SUP35	127.78	125.6	129.03	123.54	120.69	126.59	127.59	130.02	120.74	132.65	124.38	136.4	128.23	127.5	138.12	128.64	4.82	120.73
YDR173C_ARG82	9.14	9.27	8.18	8	8.25	6.29	11.52	5.56	8.01	4.6	8.75	8.53	8.31	5.99	8.41	6.79	1.68	7.49
YDR174W_HMO1	90.21	90.74	85.17	87.98	87.31	82.61	89.97	86.98	87.98	85.83	86.94	82.75	90.93	94.23	91.28	94.02	3.46	83.44
YDR175C_RSM24	8.2	8.38	8.31	8.18	8.6	7.81	8.78	8	8.67	8.26	8.24	7.52	7.54	8.16	7.97	7.95	0.36	7.7
YDR176W_NGG1	31.17	26.21	29.21	29.61	30.42	27.21	29.61	32.37	30.19	31.18	28.36	27.92	24.08	28.79	28.04	28.97	2.05	27.38
YDR177W_UBC1	124.35	142.78	141.52	128.34	138.51	148.03	134.71	150.52	139.38	135.47	145.75	134.23	148.73	127.27	138.47	149.41	8.18	131.51
YDR178W_SDH4	218.05	191.15	207.36	193.42	180.66	223.37	200.88	202.44	172.65	196	217.4	185.25	232.78	204.35	216.28	208.12	16.29	192.14
YDR179C_CSN9	0.77	1.57	1.24	0.93	0.72	1.17	0.72	0.93	0.51	0.93	0.72	1.38	0.67	0.73	0.37	1.37	0.34	0.89
YDR179W-A_NVJ3	1.58	1.94	1.57	1.56	1.75	1.08	1.63	1.32	1.76	1.84	1.76	1.65	1.56	1.38	1.37	1.47	0.22	1.5
YDR180W_SCC2	8.82	10.47	10.91	12.21	9.69	10.46	12.39	11.61	11.05	8.34	10.48	10.04	9.67	11.15	9.88	12.74	1.23	10.07
YDR181C_SAS4	5.96	5.78	4.78	4.9	5.49	5.42	5.17	5.35	5.85	4.9	6.13	6.17	4.54	5.23	5.17	4.77	0.51	5.07
YDR182W_CDC1	64.94	79.22	78.5	69.02	65.93	72.88	72.83	75.06	72.13	82.09	82.52	75.23	74.6	78.51	81.28	79.55	5.45	71.16
YDR183W_PLP1	7.66	9.23	6.77	6.94	7.51	7.38	5.97	6.61	6.64	8.93	5.97	5.41	7.87	8.02	5.62	7.42	1.1	6.77
YDR184C_ATC1	59.43	58.79	57.17	49.72	68.49	59.59	57.24	51.19	67.91	58.03	63.08	62.55	55.41	49.31	57.17	58.3	5.52	55.23
YDR185C_UPS3	3.41	2.8	3.53	3.87	3.48	2.99	3.3	3.15	3.56	4.03	3.04	3.08	3.81	3.36	3.12	3.67	0.35	3.21
YDR186C_SND1	10.15	11.87	12.63	11.19	11.27	12.91	13.02	12.23	10.41	12.23	10.61	12.9	12.99	12.05	11.88	12.89	0.97	11.31
YDR188W_CCT6	54.1	53.2	52.01	57.88	53.43	56.49	58.88	53.23	56.61	55.84	53.98	54.3	54.95	54.44	53.89	53.56	1.86	51.69
YDR189W_SLY1	22.12	24.68	24.13	22.1	26.68	24.05	23.49	22.74	20.12	27.98	23.92	21.53	23.03	22.41	24.5	20.78	2.03	22.14
YDR190C_RVB1	58.54	58.82	59.23	50.69	58.14	49.7	54.56	52.88	54.96	55.81	57.09	57.22	54.52	50.24	59.87	56.58	3.27	52.48
YDR191W_HST4	1.48	1.57	2	1.59	1.7	1.35	1.72	1.75	1.48	2.01	1.72	2.04	2.45	1.43	1.67	0.95	0.34	1.6
YDR192C_NUP42	7.08	5.61	6.41	6.37	4.75	6.87	5.59	6.1	5.95	6.7	5.4	5.25	6.99	6.33	6.74	6.59	0.69	5.85
YDR194C_MSS116	47.19	42.5	41.64	44.48	40.32	43.09	41.51	46.87	44.57	43.03	45.24	42.36	40.99	47.78	45.99	46.95	2.43	41.58
YDR195W_REF2	11.52	17.87	20.49	19.81	19.02	21.07	16.9	21.31	16.24	22.61	16.19	16.18	15.42	20.43	20.99	17.38	2.89	17.43
YDR196C_CAB5	12.66	11.82	11.77	10.99	11.6	12.97	12.77	12.28	10.93	11.49	10.67	12.98	11.63	13.2	13.22	11.9	0.84	11.39
YDR197W_CBS2	7.33	7.02	7.64	5.92	6.39	7.19	5.96	5.03	5.93	7.23	6.71	5.76	6.05	4.98	8.08	6.17	0.9	6.13
YDR198C_RKM2	3.55	4.15	4.08	4.35	4.36	4.09	4.41	4.3	3.73	4.5	4.97	4.81	4.55	4.87	4.05	4.67	0.39	4.11
YDR200C_VPS64	43.63	28.27	42.53	44.58	31.86	37.96	42.59	48.42	31.99	39.74	43.37	39.32	33.57	49.11	42.21	26.35	6.85	37.2
YDR201W_SPC19	7.02	7.36	6.88	6.99	7.35	8.89	6.5	3.79	6.32	6.45	5.82	6.6	6.49	6.91	6.41	6.66	1.02	6.32
YDR202C_RAV2	8.79	9.7	10.7	9.58	10.11	10.06	9.47	11.03	10	11.08	11.21	11.76	10.85	9.25	9.73	12	0.93	9.78
YDR204W_COQ4	5.14	4.02	6.01	5.74	4.81	4.53	5.6	5.56	5.34	5.36	5.67	5.35	5.41	5.17	4.14	4.55	0.58	4.88
YDR205W_MSC2	6.91	6.85	7.2	6.68	6.77	5.65	7.23	7.55	7.29	7.68	8.01	6.57	7.61	6.81	7.28	6.89	0.55	6.68
YDR206W_EBS1	14.91	11.85	13.3	11.15	12.64	12.19	13.14	11.83	13.14	13.89	13.13	11.76	12.02	13.55	13.9	12.97	0.99	12.14
YDR207C_UME6	3.26	3.61	3.67	3.06	3.56	4.77	3.54	3.76	2.93	3.91	3.82	3.48	3.99	3.2	3.66	2.8	0.47	3.38
YDR208W_MSS4	423.02	413.6	423.64	445.05	447.33	445.57	451.4	403.53	436.94	425.17	365.35	448.9	414.16	504.77	422.95	456.11	29.81	409.25
YDR209C_YDR209C	8.45	8.62	8.07	7.77	8.19	7.16	8.98	7.98	7.53	7.9	7.98	7.55	8.81	7.34	7.54	8.58	0.54	7.59
YDR210C-D_YDR210C-D	0	0	0	0	0	0	0	0	0	0	0	0	0	0	0	0	0	0
YDR210W-A_YDR210W-A	0	0	0	0	0	0	0	0	0	0	0	0	0	0	0	0	0	0
YDR210W_YDR210W	0	0	0	0	0	0	0	0	0	0	0	0	0	0	0	0	0	0
YDR211W_GCD6	30.59	31.24	33.05	30.86	29.14	30.8	29.69	36.16	31.41	30.92	31.45	33.14	32.86	29.04	30.46	31.58	1.76	29.66
YDR212W_TCP1	40.44	40.97	43.57	40.59	43.74	41.79	47.94	46.07	41.56	42.46	42.9	40.72	42.94	42.62	40.6	41.16	2.09	40.13
YDR213W_UPC2	5.44	5.88	5.53	3.97	6.24	4.62	5.15	5.51	6.73	8.1	6.38	6.09	6.06	6.94	6.44	6.01	0.96	5.65
YDR214W_AHA1	523.82	512.79	456.85	456.69	471.49	498.04	459.49	514.36	448.61	532.59	507.53	498.18	495.91	511.09	441.97	491.47	28.83	461.75
YDR215C_YDR215C	0.01	0.01	0	0.01	0.01	0.04	0.01	0.02	0.01	0.01	0.03	0.01	0.01	0.03	0.07	0.03	0.02	0.02
YDR216W_ADR1	2.2	2.25	1.93	2.57	2.17	2.4	1.94	2.29	2.09	1.91	2.37	2.32	1.78	1.94	2.38	2.39	0.23	2.07
YDR217C_RAD9	6.71	6.2	6.66	7.5	5.38	6.97	6.79	6.91	5.93	5.11	7.09	6.72	8.41	5.63	6.2	8.29	0.92	6.32
YDR218C_SPR28	0.26	0.15	0.1	0	0.1	0.05	0.21	0	0.05	0.05	0.1	0.05	0.05	0.15	0.21	0.25	0.08	0.11
YDR219C_MFB1	3.87	2.79	4.13	2.89	3.39	4.1	3.18	3.9	4.2	3.5	3.12	2.18	3.45	2.95	3.09	3.68	0.56	3.23
YDR221W_GTB1	21.14	17.63	19.98	20.53	17.84	19.11	18.56	19.69	20.19	20.8	17.38	18.51	19.48	21.39	19.05	19.44	1.23	18.35
YDR222W_YDR222W	10.45	10.49	11.29	10.06	10.93	10.68	11.46	10.67	12.46	12.47	11.06	10.95	9.65	11.85	11.21	9.35	0.88	10.35
YDR223W_CRF1	76.17	125.73	113.04	96.25	96.29	130.11	92.68	65.08	95.19	102.11	130.1	129.89	95.23	89.25	71.23	93.89	20.72	95.47
YDR224C_HTB1	3793.43	3714.08	3864.8	3651.85	3897.8	3840.79	3666.33	3754.04	3783.76	3852.4	3692.94	3749.42	3766.66	3847.71	3749.95	3816.12	73.01	3559.71
YDR225W_HTA1	778.89	778.67	779.06	786.93	761.02	780.44	760.54	761.04	777.96	771.91	780.52	755.4	763.92	798.24	757.09	743.1	14.1	726.4
YDR226W_ADK1	53.72	51.08	55.79	54.8	51.37	51.96	54.52	52.83	52.18	52.7	53.94	50.48	52.45	55.84	55.9	53.04	1.73	50.25
YDR227W_SIR4	6.47	6.96	6.45	7.18	6.25	5.63	7.62	5.85	6.49	6.52	5.9	8.14	5.39	7	6.38	6.86	0.72	6.22
YDR228C_PCF11	8.18	7.22	7.02	8.36	10.02	9.81	9.43	8.7	8.85	8.5	7.63	7.97	8.03	9.24	7.15	7.24	0.96	7.9
YDR229W_IVY1	10.72	13.04	16	20.95	15.24	16.83	22.34	17.77	17.2	21.36	21.1	14.43	14.31	19.45	18.08	17.94	3.27	16.47
YDR231C_COX20	5.5	5.54	7.09	5.82	6.78	6.95	6.4	7.09	6.53	4.92	5.45	6.09	4.97	5.96	6.12	6.86	0.72	5.81
YDR232W_HEM1	102.65	102.97	107.11	106.35	104.16	96.47	103.28	106.93	106.16	105.67	105.4	109.3	105.6	102.97	110.61	103.46	3.21	98.96
YDR233C_RTN1	116.19	115.08	118.67	113.57	109.84	114.78	112.8	117.13	112.32	120.3	116.51	114.19	116.04	120.28	118.67	112.67	2.99	108.94
YDR234W_LYS4	29.43	27.63	27.78	31.93	29.85	28.6	30.5	30.73	29.2	32.54	30.02	30.97	30.06	31.47	31.73	27.23	1.6	28.31
YDR235W_PRP42	29.89	31.7	34.37	28.73	31.97	27.1	31.39	30.1	33	33.46	25.39	24.45	29.92	30.06	31.51	25.68	2.96	28.33
YDR236C_FMN1	23.56	23.6	24.32	23.18	27.45	22.78	25.38	25.78	27.28	28.13	27.55	27.18	26.04	25.96	25.62	22.51	1.86	24.01
YDR237W_MRPL7	8.63	7.98	7.31	7.81	7.16	6.4	8.05	8.55	8.71	8.46	8.27	8.53	7.05	6.75	7.77	7.64	0.71	7.4
YDR238C_SEC26	55.32	51.66	54.07	56.03	56.32	57.16	54.48	53.43	56.51	53.61	55.76	55.16	58.29	51.67	58.9	53.34	2.11	51.99
YDR239C_YDR239C	8.18	7.92	8.82	7.68	7.09	7.15	8.83	7.19	7.88	6.99	6.98	6.1	8.67	8.23	8.34	7.56	0.77	7.32
YDR240C_SNU56	4.79	6.34	4.01	6.3	4.63	3.96	4.93	5.07	4.16	4.91	4.15	4.11	5.38	3.62	4.69	3.85	0.81	4.45
YDR242W_AMD2	3.83	4.55	3.99	5.1	3.69	4.19	4.79	4.89	5.03	4.96	4.49	4.59	5.23	3.43	4.3	4.46	0.53	4.24
YDR243C_PRP28	3.6	3.76	3.54	4.1	4.15	3.45	3.44	2.59	4.03	4.1	4.2	3.05	3.39	3.19	3.21	2.9	0.49	3.36
YDR244W_PEX5	8.47	11.33	10.17	11.47	10.21	10.67	10.57	9.98	9.68	10.54	9.67	12.86	12.04	12.03	9.76	9.89	1.12	10.03
YDR246W-A_YDR246W-A	2.89	1.6	2.53	1.8	0.54	2.68	1.45	1.91	2.7	0.91	2.35	3.59	1.63	3.45	2.19	3.36	0.89	2.14
YDR246W_TRS23	4.56	3.52	2.96	5.17	4.38	4.66	3.43	3.13	3.62	3.86	5.26	5.62	4.83	5.22	3.15	3.76	0.87	4
YDR247W_VHS1	14.82	13.2	23.08	16.87	9.81	12.79	13.2	14.16	11.73	16.8	13.22	12.63	16	12.06	18.56	23.77	3.91	14.51
YDR248C_YDR248C	5.37	6.04	6.92	5	5.88	5.86	6.85	4.05	7.72	6.95	5.32	4.37	7.26	5.82	6.35	6.9	1.04	5.75
YDR249C_YDR249C	3.1	2.78	2.68	2.37	2.61	3.31	3.16	2.35	2.02	3.17	2.59	2.46	1.85	3.02	3.42	2.45	0.46	2.58
YDR251W_PAM1	284.18	276.41	245.32	253.94	260.66	255.36	260.85	260.67	275.02	279.27	287.45	258.78	258.25	271.38	241.5	254.73	13.49	249.25
YDR252W_BTT1	4.83	8.8	5.8	2.41	8.16	4.54	3.39	1.53	4.82	5.83	3.15	7.21	9.19	4.86	5.38	7.11	2.23	5.25
YDR253C_MET32	3.4	2.42	2.99	4.02	2.49	2.43	3.1	4.15	4.44	3.16	3.89	3.38	3.41	2.32	2.49	3.03	0.67	3.05
YDR254W_CHL4	6.87	5.43	6.82	6.55	5.94	6.09	6.01	5.65	6.68	6.85	6.9	6.3	7.11	6.38	6.78	5.93	0.5	6.05
YDR255C_RMD5	5.6	5.83	5.71	6.21	3.96	7.71	5.53	6.87	5.32	5.28	5.04	5.53	6.64	6.18	6.49	6.15	0.86	5.58
YDR256C_CTA1	6.2	6.57	7.73	6.23	6.81	5.57	6.13	6.56	5.57	6.29	5.23	5.32	7.34	6.62	8.05	5.15	0.87	6.01
YDR257C_RKM4	7.53	7.44	8.35	8.45	7.27	6.53	8.12	8.1	8.41	6.83	7.41	8.56	8.98	7.63	7.97	6.53	0.74	7.34
YDR258C_HSP78	10.83	10.66	13.55	15.75	13.02	12.3	13.09	12.02	13.02	11.24	12.43	13.77	13.53	10.96	11.17	11.81	1.36	11.79
YDR259C_YAP6	37.81	38.89	38.17	41.37	33.2	34.04	29.77	45.28	39.4	34.97	32.16	32.91	32.76	27.83	39.93	32.47	4.63	33.86
YDR261C-D_YDR261C-D	0	0	0	0	0	0	0	0	0	0	0	0	0	0	0	0	0	0
YDR261C_EXG2	37.98	48.26	48.4	50.09	43.1	39.47	51.57	39.69	51.47	53.27	46.44	45.46	48.97	47.07	47.47	45.71	4.51	44.05
YDR261W-A_YDR261W-A	0	0	0	0	0	0	0	0	0	0	0	0	0	0	0	0	0	0
YDR261W-B_YDR261W-B	0	0	0	0	0	0	0	0	0	0	0	0	0	0	0	0	0	0
YDR262W_YDR262W	4.85	3.99	7.48	5.97	5.6	5.52	5.15	8.08	6.09	7.86	7.73	6.12	7.48	5.1	7.16	6.54	1.23	6
YDR263C_DIN7	0.8	0.52	0.58	0.6	0.41	0.65	0.28	0.44	0.52	0.47	0.44	0.63	0.75	0.42	0.78	0.35	0.15	0.52
YDR264C_AKR1	56.22	48.32	52.68	46.25	50.83	49.23	55.75	52.67	54.47	48.18	48.55	50.33	52.71	52.15	51.43	53.94	2.88	48.62
YDR265W_PEX10	4.13	3.16	4.32	3.88	4	3.95	4.46	4.7	4.02	4.09	3.4	3.16	3.87	4.16	4.22	3.65	0.43	3.74
YDR266C_HEL2	43.15	42.9	42.99	45.18	47.76	40.58	46.65	41.38	43.47	46.31	44.59	39.4	46.05	49.06	47.18	47.58	2.8	42.18
YDR267C_CIA1	23.43	24.54	23.41	24.78	28.54	25.45	21.93	24.2	29.15	25.37	27.08	24.11	25.03	25.01	24.91	24.31	1.84	23.71
YDR268W_MSW1	2.37	2.73	2.58	3.01	2.32	2.94	2.83	3.74	2.95	3.32	3.47	2.8	2.56	2.71	2.36	2.48	0.41	2.68
YDR270W_CCC2	18.99	16.79	17.89	17.23	19.54	15.28	19.39	22.84	15.09	19	18.49	17.86	19.92	20.36	19.57	13.38	2.31	17.29
YDR272W_GLO2	9.27	9.33	9.85	9.38	6.16	9.78	8.25	7.52	8	7.93	10.01	8.45	9.21	10.31	7.13	6.84	1.24	8.16
YDR273W_DON1	15.34	18.08	18.13	18.23	18.35	63.63	18.19	47.85	54.92	21.33	9.1	39.84	18.23	27.5	6.07	36.29	16.73	26.34
YDR274C_YDR274C	1.51	1.34	1.67	1.06	0.9	1.05	1.37	1.76	1.21	2.44	1.06	1.96	1.67	0.61	1.53	1.34	0.44	1.35
YDR275W_BSC2	3.42	2.64	2.46	3.01	1.7	3.61	4.18	2.66	2.45	1.9	3.67	2.55	2.8	2.87	2.54	2.69	0.64	2.69
YDR278C_YDR278C	0	0	0	0	0	0	0	0	0	0	0	0	0	0	0	0	0	0
YDR279W_RNH202	10.92	10.94	9.61	11.26	12.16	10.42	11.43	15.36	11.18	11.37	10.68	15.29	11.98	11.27	13.56	12.66	1.62	11.28
YDR281C_PHM6	0.66	0.41	0.24	0.3	0.42	0.12	0.78	0.32	0.36	0.24	0.12	1.08	0.54	0.42	0.61	0.53	0.25	0.44
YDR282C_MRX10	0.37	0.34	0.41	0.6	0.44	0.41	0.68	0.31	0.38	0.68	0.48	0.52	0.59	0.45	0.29	0.56	0.12	0.45
YDR283C_GCN2	29.37	37.91	30.57	31.65	31.85	28.62	33.84	31.16	30.24	34.47	33.66	33.23	31.58	34.46	35.84	34.81	2.5	30.93
YDR284C_DPP1	20.14	17.15	17.93	20.08	20.84	17.67	16.77	18.77	18.1	18.84	19.29	17.68	18.92	19.49	19.91	18.71	1.16	17.73
YDR286C_MGP12	8.47	6.93	7.05	6	6.28	7.66	6.75	9.38	7.43	6.88	7.89	8.11	10.31	7.08	7.33	7.8	1.11	7.2
YDR287W_INM2	10.46	8.88	11.35	12.34	10.96	8.25	12.61	12.18	10.92	10.43	10.02	10.3	9.51	10.04	15.26	9.6	1.69	10.28
YDR288W_NSE3	9.32	8.94	6.88	6.6	9.86	8.48	8.8	8.62	6.42	8.77	8.44	8.11	8.04	7.47	7.76	8	0.96	7.73
YDR289C_RTT103	2.14	2.32	2.22	1.83	2.32	2.15	2.44	2.55	2.35	2.06	2.41	2.09	2.44	2.28	2.58	2.64	0.21	2.18
YDR291W_HRQ1	6.26	5.89	5.57	7.3	6.71	7.21	7.17	7.49	6.22	7.09	6.61	6.05	6.2	6.98	6.1	6	0.59	6.2
YDR292C_SRP101	9.52	9.35	9.03	9.45	9.58	8.4	9.35	9.91	9.16	10.48	9.01	10.23	9.5	9.11	9.35	8.8	0.51	8.87
YDR293C_SSD1	43.76	45.36	47.96	45.1	46.2	45.05	43.95	46.81	44.54	44.83	46.92	45.54	45.15	44.19	44.04	41.29	1.54	42.48
YDR294C_DPL1	21.71	22.17	22.69	22.35	22.36	22.63	23.33	21.88	23.61	23.54	20.78	21.59	21.84	25.04	22.13	21.48	1.03	21.19
YDR295C_HDA2	19.83	20.65	20.68	18.13	16.28	20.57	18.24	15.24	16.19	16.82	19.57	15.48	19.85	19.45	15.92	18.97	1.97	17.28
YDR296W_MHR1	14.15	16.06	13.57	15.72	12.15	12.39	14.43	13.58	15.58	14.95	15.99	14	15.02	15.63	15.58	9.96	1.68	13.55
YDR297W_SUR2	133.15	142.02	135.61	137.56	140.47	123.98	133.51	130.58	129.84	127.36	145.71	136.15	143.8	134.86	134.37	132.83	5.87	127.51
YDR298C_ATP5	64.65	66.1	65.52	62.62	66.45	63.41	65.68	67.14	67.44	70.71	67.67	64.95	63.53	66.45	65.51	70.64	2.28	62.4
YDR299W_BFR2	33.79	33.5	36.28	32.25	33.95	34.87	37.13	33.79	35.66	33.5	35.61	34.39	33.72	34.52	35.28	30.89	1.53	32.39
YDR300C_PRO1	5.47	4.74	5.12	5.69	4.97	5.56	5.51	5.9	4.62	5.58	5.13	5.62	5.4	5.49	5.23	5.5	0.35	5.05
YDR301W_CFT1	58.67	54.49	56.31	61.44	54.45	51.76	60.24	62.75	56.79	61.86	59.94	55.73	61.35	50.56	55.48	55.66	3.68	54.18
YDR302W_GPI11	7.76	8.55	9.08	7.41	7.73	8.06	7.15	7.64	6.86	8.28	7.18	7	8.51	7.2	6.14	7.83	0.74	7.24
YDR303C_RSC3	65.33	71	82.5	74.17	74.08	73.23	74.97	79.54	66.33	86.55	65.74	74.67	72.17	76.36	75.33	73.65	5.68	70.08
YDR304C_CPR5	277.49	283.37	285.61	292.3	291.89	292.17	284.97	317.35	291.15	298.13	284.96	296.76	306.12	285.87	302.08	297.18	9.93	276.31
YDR305C_HNT2	5.29	5.06	5.3	5.27	5.15	4.74	4.12	4.91	4.34	5.72	5.21	4.77	4.55	4.87	4.31	4.8	0.43	4.64
YDR306C_PFU1	6.89	6.59	5.52	6.28	4.98	6.25	6.91	7.25	6.58	6.21	7.51	6.32	5.42	6.67	6.98	5.24	0.73	6.02
YDR307W_PMT7	276.71	267.7	287.06	262.16	288.23	229.41	289.91	280.73	235.36	282.38	282.31	331.44	258.37	306.76	245.64	279.38	25.7	260.54
YDR308C_SRB7	7.85	7.46	5.04	7.42	7.46	8.49	9.62	6.67	8.23	6.48	8.82	6.07	7.05	6.75	8.09	6.18	1.16	6.99
YDR309C_GIC2	5.1	5.04	4.84	5.53	4.42	4.72	4.34	4.75	4.61	5.11	4.59	4.73	4.71	4.94	4.02	4.33	0.37	4.48
YDR310C_SUM1	19.6	17.7	17.4	18.29	16.67	17.26	19.47	18.44	19.8	16.8	18.56	16.99	18.98	18.36	20.59	18.13	1.16	17.31
YDR311W_TFB1	9.61	8.89	9.47	10	10.81	9.13	10.71	8.98	8.48	11.17	9.87	9.24	9.3	9.99	11.19	9.89	0.82	9.27
YDR312W_SSF2	14.05	13	17.78	14.11	12.8	12.21	16.85	11.39	15.07	15.42	13.36	14.7	18.29	18.06	18.08	18.23	2.38	14.46
YDR313C_PIB1	3.47	3.02	3.42	3.25	2.71	3.28	2.74	4.07	3.75	3.31	4.52	3.21	3.85	3.09	2.89	3.53	0.48	3.21
YDR314C_RAD34	1.63	2.47	4.47	3.25	4.22	2.47	1.31	3.68	4.02	3.51	4.7	4.76	3.05	2.63	1.87	4.59	1.14	3.16
YDR315C_IPK1	2.89	2.33	3.16	3.76	3.05	3.12	3.25	4.54	3.15	2.47	4.75	2.35	2.9	2.64	3.28	2.75	0.69	3.01
YDR316W-B_YDR316W-B	0	0	0	0	0	0	0	0	0	0	0	0	0	0	0	0	0	0
YDR316W_OMS1	11.47	10	11.8	9.52	10.32	8.91	10.43	9.91	12.35	10.71	11.34	10.87	10.59	12.57	9.86	12.25	1.08	10.23
YDR317W_HIM1	2.98	2.71	3.06	3.58	2.5	2.79	3.06	2.02	1.52	4.84	3.99	4.18	1.61	3.84	3.48	1.72	0.97	2.87
YDR318W_MCM21	9.32	8.96	10.82	10.43	10.05	9.44	10.49	11.66	10.44	10.3	11.3	8.37	13.77	12.81	11.86	11.04	1.4	10.15
YDR320C-A_DAD4	3.66	4.43	3.89	4.55	3.99	3.9	4.58	4.93	3.55	4.04	3.93	4.51	4.57	3.23	3.87	4.38	0.46	3.91
YDR320C_SWA2	19.33	17.77	18.56	18.12	17.72	20.24	19.33	17.08	17.33	19.12	17.38	18.01	20.71	20.88	18.69	18.56	1.18	17.65
YDR322C-A_TIM11	43.33	40.06	35.77	42.97	41.47	38.24	38.53	40.38	38.74	37.87	39.78	40.74	39.38	37.7	39.55	38.43	1.95	37.35
YDR322W_MRPL35	9.95	13.24	10.69	12.02	11.66	11.3	11.6	11.28	10.69	12.77	12.29	11.45	11.44	12.4	12.9	11.65	0.87	11.07
YDR323C_PEP7	1	1.28	1.82	1.56	1.24	1.77	1.2	0.72	1.73	1.2	0.79	1.43	1.33	1.5	1.07	1.19	0.32	1.24
YDR324C_UTP4	14.34	14.08	14.33	14.62	14.76	14.98	14.23	14.24	13.38	13.97	14.36	14.16	13.66	14.47	14.71	13.32	0.47	13.42
YDR325W_YCG1	3.12	2.92	3.15	3.63	3.08	2.67	3.37	2.71	3.15	3.25	3.27	3.23	3.35	2.98	2.76	2.93	0.26	2.93
YDR326C_YSP2	126.75	127.76	135.27	121.67	118.75	131.01	135.91	125.33	116.49	131.01	125.77	133.44	132.63	135.4	142.79	121.38	7.13	121.67
YDR328C_SKP1	30.51	32.05	32.89	33.92	35.27	31.62	32.21	31.91	32.58	35.76	32.35	31.37	32.36	35.9	33.14	28.73	1.88	30.85
YDR329C_PEX3	9.41	10.55	10.41	11.05	9.71	10.36	10.75	11.13	11.25	10.32	10.95	11.76	11.57	11.9	11.14	10.55	0.69	10.21
YDR330W_UBX5	8.19	7.23	6.45	7.26	6.81	6	8.71	8.73	8.24	7.15	6.7	7.36	6.32	7.08	7.75	7.14	0.82	6.94
YDR331W_GPI8	12.72	11.94	14.5	12.59	13.56	13.07	15.27	12.04	13.75	12.78	14.53	13.08	13.58	11.39	13.52	12.72	1.02	12.48
YDR332W_IRC3	2.29	2.11	2.98	2.9	2.48	2.7	2.65	1.77	3.28	2.72	2.77	2.28	2.03	2.6	2.74	2.45	0.38	2.42
YDR333C_RQC1	4.53	4.76	4.93	4.35	4.59	4.4	5.02	4.32	4.43	4.86	4.87	4.94	4.73	4.77	4.72	4.42	0.23	4.4
YDR334W_SWR1	7.01	7.52	7.07	7.42	8.25	7.18	7.23	7.75	6.78	7.41	7.46	6.57	7.07	7.46	8.23	7.54	0.45	6.97
YDR335W_MSN5	79.27	71.9	67.73	70.17	71.08	68.5	74.26	68.02	69.34	70.13	67.5	73.87	71.02	71.74	73.96	70.73	3.05	67.19
YDR336W_MRX8	8.66	8.11	9.1	8	7.87	6.99	7.63	7.26	7.69	8.4	8.48	9.77	11.63	7.44	7.92	10.26	1.22	8.03
YDR337W_MRPS28	4.97	6.17	6.77	5.91	5.61	5.89	5.67	6.33	6.84	4.69	5.64	6.17	5.93	5.74	6.85	5.87	0.6	5.63
YDR338C_YDR338C	46.68	56.72	44.74	44.53	51.55	45.4	43.56	42.76	61.68	55.95	56.05	50.62	50.68	43.94	44.96	40.44	6.16	46.26
YDR339C_FCF1	12.74	12.62	14.45	13.54	12.04	11.87	11.91	13.71	13.48	13.38	12.07	13.43	12.36	14.07	13.91	14.42	0.9	12.4
YDR341C_YDR341C	118.37	118.89	120.19	119.65	119.07	121.12	118.31	120.08	117.41	123.35	121.34	121.13	111.27	124.23	122.69	113.04	3.4	112.56
YDR342C_HXT7	0	0	0	0	0	0	0	0	0	0	0	0	0	0	0	0	0	0
YDR343C_HXT6	0	0	0	0	0	0	0	0	0	0	0	0	0	0	0	0	0	0
YDR344C_YDR344C	0.12	0.31	0.16	0.2	0.12	0.12	0.44	0.21	0.28	0.32	0.24	0.08	0.4	0.28	0.52	0.31	0.13	0.25
YDR345C_HXT3	414.88	417.32	430.89	426.52	428.59	424.08	437.64	431.24	422.35	427.4	435.24	415.15	412.35	428.89	421.79	420.93	7.42	400.16
YDR346C_SVF1	115.05	126.29	115.37	114.15	110.69	111.89	113.14	117.11	120.29	117.05	114.99	116.3	118.6	117.33	117.76	114.55	3.63	109.66
YDR347W_MRP1	22.88	22.4	25.14	23.88	22.63	24.51	23.29	24.4	20.32	22.9	25.94	25.21	23.1	23.92	23.94	22.72	1.35	22.27
YDR348C_PAL1	16.53	15.58	13.85	16.71	15.13	16.64	14.84	15.56	16.72	16.09	14.29	14.18	16.71	17.5	13.92	17.27	1.22	14.87
YDR349C_YPS7	25.8	28.03	26.17	28.1	30.24	27.86	26.2	27.65	26.56	28.89	27.36	25.65	28.16	28.21	30.47	29.74	1.51	26.27
YDR350C_ATP22	2.87	2.3	2.94	3.5	3.41	3.33	3.26	2.85	3.07	3.13	3.84	3.7	2.89	3.24	3.07	3.68	0.39	3.03
YDR351W_SBE2	31.95	28.56	30.67	30.51	28.63	29.99	26.86	33.5	29.12	27.22	27.42	28.75	33.59	32.05	27.57	24.94	2.47	27.87
YDR352W_YPQ2	28.45	30.8	29.13	28.01	29.22	28.91	29.96	30.08	30.33	33.35	31.14	31.63	30.34	31.65	29.62	28.77	1.4	28.4
YDR353W_TRR1	159.98	159.13	161.62	163.87	158.47	162.55	157.04	162.94	156.45	160.45	162.36	151.31	157.6	164.45	168.59	162.09	3.98	151.35
YDR354W_TRP4	11.08	11.89	11.89	12.88	12.25	10.89	10.91	11.54	12.14	11.23	11.09	10.1	12.09	12.96	12.68	11.27	0.8	11.04
YDR356W_SPC110	1034.02	884.17	894.28	923.3	986.81	1057.41	846.88	1005.78	997.95	924.88	799.68	792.96	1050.88	964.82	1050.53	815.47	92.67	889.56
YDR357C_CNL1	2.03	2.2	2.84	2.67	2.58	2.28	2.36	2.14	2.27	3.55	1.75	2.54	1.71	3.55	2.18	2.7	0.53	2.35
YDR358W_GGA1	1.53	1.62	1.8	2.2	1.97	2.04	2.09	2.09	1.36	2.33	2.8	1.58	1.94	1.68	1.48	1.76	0.37	1.8
YDR359C_EAF1	24.41	26.58	27.37	26.8	20.93	31.14	27.4	24.9	25.75	27.17	27.86	22.88	31.22	27.91	29.73	22.89	2.88	25.17
YDR361C_BCP1	19.44	20.25	21.1	20.89	18.61	19.57	18.06	19.41	21.07	20.71	19.53	19.04	19.25	21.7	21.33	17.65	1.21	18.75
YDR363W-A_SEM1	14.31	14.82	13.61	12.28	13.43	12.54	14.42	12.75	12.76	14.57	15.12	11.67	11.7	13.13	14.77	15.17	1.2	12.84
YDR363W_ESC2	4.17	4.42	4.97	5	4.67	3.7	4.34	4.19	4.85	3.67	4.93	4.83	3.96	3.51	6.04	4.76	0.64	4.27
YDR364C_CDC40	6.84	5.29	6.23	5.6	5.55	5.35	6.8	5.69	6.51	6.22	6.42	6.56	5.59	7.31	5.69	5	0.66	5.72
YDR365C_ESF1	103.51	113.16	114.86	124.58	115.6	118.76	106.52	113.11	109.17	115.94	103.64	112.81	116.38	112.64	110.1	104.69	5.77	105.96
YDR365W-B_YDR365W-B	0	0	0	0	0	0	0	0	0	0	0	0	0	0	0	0	0	0
YDR367W_KEI1	60.5	61.65	57.05	57.75	60.72	61.34	54.54	62.23	59.64	58.97	57.99	55.24	61.3	60.13	57.01	48.57	3.49	55.18
YDR368W_YPR1	12.12	11	12.49	11.14	11.53	13.39	11.97	11.59	12.45	12.81	11.51	11.03	12.23	11.17	12.06	11.45	0.69	11.21
YDR369C_XRS2	5.27	3.84	4.9	5.86	5.23	6.08	5.56	4.24	5.64	6.96	5.73	5.51	5.17	3.65	5.34	6.19	0.86	5.06
YDR370C_DXO1	5.39	7.04	6.04	6.23	5.35	4.48	7.09	5.32	6.01	5.33	6.37	6.35	5.4	5.15	6.79	5.82	0.74	5.58
YDR371W_CTS2	4.77	4.86	6.35	3.82	5.21	4.8	5.18	4.3	4.61	3.62	4.64	4.67	4.55	2.68	7.14	5.99	1.06	4.6
YDR372C_VPS74	168.49	173.6	200.3	185.69	176.84	183.7	176.26	186.27	169.31	162.59	174.44	193.87	190.64	189.86	192.23	173.7	10.7	171.09
YDR373W_FRQ1	25.97	29.38	27.92	30.12	27.67	28.38	32.31	28.36	31.28	27.38	29.11	28.73	26.19	30.12	29.65	31.03	1.77	27.37
YDR374W-A_WIP1	2.74	2.59	2.69	3.04	3.71	2.65	3.49	3.12	4.88	4.24	3.49	2.88	2.74	4.29	4.11	3.77	0.71	3.24
YDR375C_BCS1	14.39	13.94	15.78	14.93	13.81	15.28	15.41	14.3	15.81	14.1	13.87	13.06	14.32	13.17	17.96	14.26	1.21	13.86
YDR379C-A_SDH6	0.58	0.33	0.66	0.9	0.64	0.53	0.52	0.27	0.3	0.6	0.52	0.56	0.26	0.56	0.97	0.39	0.2	0.52
YDR379W_RGA2	4.75	5.73	5.32	4.19	5.2	5.31	4.98	6.37	5.64	5.44	4.01	5.07	4.72	5.93	5.86	5.91	0.64	5
YDR381C-A_COI1	77.46	67.31	41.1	66.73	48.79	56.12	83.67	65.08	65.61	38.78	46.37	74.59	51.47	95.72	58.28	78.66	16.07	60.7
YDR382W_RPP2B	1648.17	1746.19	1781.69	1829.86	1632.38	1727.89	1733.22	1782.4	1721	1705.94	1820.65	1613.52	1724.91	1753.06	1854.69	1704.38	68.55	1638.15
YDR383C_NKP1	10.99	9.92	9.17	8.78	10	10.63	6.77	8.47	9.48	11.29	10.57	9.79	11.8	8.52	12.52	9.54	1.42	9.39
YDR384C_ATO3	9.35	10.93	11.02	11.06	10.85	8.8	10.67	10.2	10.51	10.06	11.17	9.61	9.58	10.17	11.12	10.45	0.71	9.78
YDR385W_EFT2	205.91	183.76	182.69	165.11	217.31	192.94	188.42	176.54	189.16	181.84	169.1	210.54	194.57	190.06	171.79	192.76	14.47	178.06
YDR386W_MUS81	1.63	2.85	1.71	2.4	1.7	2.13	2.08	2.2	1.42	1.56	1.55	2.15	1.96	2.42	2.39	2.12	0.39	1.92
YDR387C_CIN10	9.91	11.65	11.66	10.37	9.35	9.64	9.79	11.41	10.77	10.12	8.61	8.57	8.09	8.43	10.73	10	1.14	9.43
YDR388W_RVS167	19.73	19.2	20.04	22.19	18.93	20.09	20.9	19.96	19.22	20.97	19.82	18.13	21.52	17.75	19.35	18.21	1.23	18.66
YDR389W_SAC7	10.48	9.95	12.13	12.61	12.97	12.5	11.62	11.67	10.91	11.04	11.22	10.52	13.04	12.87	12.47	11.29	0.98	11.07
YDR390C_UBA2	42.24	44.8	41.69	44.73	48.9	44.51	47.82	51.05	39.36	46.89	43.34	48.34	44.15	44.37	53.61	45.7	3.61	43.24
YDR391C_YDR391C	17.87	20.51	14.46	19.7	17.59	19.61	19.58	18.81	17.18	16.59	17.54	17.93	17.48	18.89	20.6	14.23	1.87	17.08
YDR392W_SPT3	5.37	6.27	4.48	5.3	4.6	5.62	7.08	5.23	4.99	5.35	5.87	4.34	4.64	5.19	5.55	5.83	0.7	5.08
YDR393W_SHE9	11.88	8.08	10.81	9.04	10.03	8.39	8.69	9.1	8.93	8.95	9.05	8.33	9.02	8.6	9.71	7.2	1.1	8.64
YDR394W_RPT3	23.18	20.32	20.88	20.57	20.37	20.08	19.93	21.53	20.92	19.7	21.55	19.64	20.02	19.75	21.64	20.68	0.94	19.51
YDR395W_SXM1	1427.64	1459.94	1480.46	1503.21	1477.38	1538.47	1442.08	1493.36	1520.14	1497.77	1559.68	1443.78	1484.5	1512.35	1464.6	1444.14	37.06	1399.21
YDR397C_NCB2	10.09	9.9	9.3	10.94	9.51	11.28	9.61	12.04	11.97	10.33	10.14	10.71	9.66	10.36	9.47	9.43	0.88	9.74
YDR398W_UTP5	138.27	138.17	155.34	135.91	143.64	151.09	146.92	140.87	144.29	135.51	138.26	143.47	154.72	140.11	155.59	140.35	6.89	135.85
YDR399W_HPT1	226.4	229.54	250.21	232.13	222.05	231.83	236.29	237.11	240.03	239.11	235.37	231.55	233.15	242.2	233.94	233.81	6.52	221.25
YDR400W_URH1	13.43	11	11.01	10.71	11.72	11.9	12.7	10.14	11.82	12.7	13.2	12.68	11.04	9.99	10.59	11.9	1.07	11.04
YDR402C_DIT2	0.3	0.25	0.34	0.34	0.21	0.34	0.47	0.41	0.25	0.13	0.43	0.17	0.09	0.26	0.22	0.38	0.11	0.28
YDR403W_DIT1	2.98	0.98	1.99	0.99	2.3	1.96	2.99	0.7	0.33	0.67	2.66	0	0	3	0.33	3.58	1.22	1.57
YDR404C_RPB7	84.87	86.57	90.54	94.7	80.16	88.59	86.11	85.84	81.63	93.79	85.2	81.83	87.4	79.72	88.66	84.8	4.36	81.46
YDR405W_MRP20	2.68	2.31	2.06	2.09	2.37	2.52	2.23	2.1	2.18	2.52	2.44	2.15	2.54	1.88	2.43	2.08	0.22	2.17
YDR406W_PDR15	3.07	3.21	3.6	3.02	3.02	3.32	3.13	3.01	3.46	4.17	3.61	3.15	3.67	3.05	3.58	3.39	0.32	3.16
YDR407C_TRS120	72.75	72.17	72.86	69.93	83.97	70.45	76.46	81.56	75.16	70.05	82.81	78.02	75.39	83.92	74.37	72.27	4.92	71.59
YDR408C_ADE8	16.33	15.94	16.75	16.07	16.48	17.05	16.02	15.14	16.18	15.62	15.81	16.55	17.1	16.91	16.43	15.32	0.58	15.31
YDR409W_SIZ1	22.4	20.9	19.06	21.01	19.48	17.65	18.35	14.39	22.64	24.16	20.13	18.63	17.14	20.91	22.08	18.09	2.46	18.79
YDR410C_STE14	11.07	12.79	9.9	11.51	13.61	13.39	11.35	13.9	13.67	12.27	11.92	14.26	12.52	11.22	10.33	11.72	1.31	11.57
YDR411C_DFM1	55.55	57.37	58.22	63.05	65.09	64.47	66.18	57.91	57.08	61.38	56.52	57.79	59.84	62.11	57.46	63.24	3.43	56.86
YDR412W_RRP17	19.96	21.66	21.75	18.08	22.28	19.22	20.17	20.41	18.24	24.05	23.19	19.99	20.49	22.86	22.28	26.36	2.19	20.19
YDR414C_ERD1	16.52	19.9	19.9	17.3	16.96	18.39	18.88	15.05	17.11	22.44	17.08	17.74	23.22	20.19	21.94	17.98	2.3	17.82
YDR415C_YDR415C	6.18	6.27	6.65	6.01	7.14	6.87	6.73	6.25	7.22	7.14	6.45	5.52	6.45	6.63	5.33	6.62	0.54	6.12
YDR416W_SYF1	67.13	68.29	78.72	86.93	67.43	71.5	71.36	93.31	66.22	72.74	92.36	67.52	56.32	76.09	71.23	75.02	9.88	70.12
YDR418W_RPL12B	445.45	457.57	455.75	445.2	438.4	453.53	466.65	446.79	459.98	458.75	463.24	442.84	452.99	458.36	452.59	452.34	7.76	426.95
YDR419W_RAD30	1.3	1.24	1.4	1.26	1.38	1.55	1.31	1.42	1.49	1.5	1.37	1.24	1.25	1.53	1.41	1.32	0.11	1.3
YDR420W_HKR1	8.99	7.42	8.74	8.84	7.85	7.7	9.88	8.22	8.91	7.83	7.61	8.37	8.51	8.49	9.63	7.56	0.73	7.96
YDR421W_ARO80	2.38	3.52	3.33	2.14	2.74	2.93	2.67	3.38	2.65	3.42	2.72	2.85	3.12	2.8	2.2	2.61	0.42	2.7
YDR422C_SIP1	14.18	16.73	16.9	16.94	15.94	14.14	15.48	15.13	13.4	17.36	15.81	14.84	18.76	17.66	18.48	17.03	1.57	15.31
YDR424C_DYN2	7.44	7.12	7.11	8.26	6.03	8.71	7.22	7.69	7.39	7.28	7.16	5.73	7.49	8.16	8.97	7.33	0.84	7.06
YDR425W_SNX41	3.04	3.88	4.41	5.41	4.62	3.32	3.24	4.65	3.68	2.67	3.25	3.79	4.53	3.9	4.58	4.44	0.74	3.77
YDR427W_RPN9	83.32	70.93	83.1	77.24	69.2	84.31	70.39	80.22	78.93	75.75	82.15	81.37	74.97	84.19	75.83	76.37	5	73.72
YDR428C_BNA7	27.29	21.27	18.91	21.19	20.89	24.39	21.33	20.8	21.33	21.52	16.44	23.29	23.22	20.71	20.15	24.31	2.47	20.56
YDR429C_TIF35	32.83	35.23	34.9	35.84	33.02	34.1	34.3	35.61	34.49	34.99	34.45	31.86	36.03	34.85	35.71	33.36	1.19	32.52
YDR430C_CYM1	29.6	28.33	25.34	26.03	26.05	30.48	30.71	32.68	29.53	27.84	26.7	27.2	27.45	27.11	28.13	30.77	2.07	26.82
YDR432W_NPL3	81.11	85.26	84.43	83.24	84.41	85.07	82.46	83.39	77.65	85.89	82.32	80.34	80.83	82.39	82.35	82.15	2.11	77.97
YDR434W_GPI17	43.48	45.39	50.18	46.29	40.4	47.23	48.96	49.37	43.46	47.85	44.16	45.83	43.95	48.08	48.83	46.62	2.66	43.69
YDR435C_PPM1	5.35	5.15	4.16	3.9	5.44	5.08	5.31	5.63	4.62	5.78	5.89	4.58	4.85	5.09	4.36	5.01	0.57	4.75
YDR436W_PPZ2	152.43	153.85	130.27	148.58	154.6	126.68	175.82	146.54	148.85	150.6	156.4	141.6	154.56	177.31	154.31	161.18	13.19	143.93
YDR437W_GPI19	1.34	1.74	1.41	1.83	1.05	1.25	2.05	1.79	0.91	2.06	1.42	0.28	1.13	1.49	0.64	0.76	0.51	1.27
YDR438W_THI74	9.16	7.79	7.85	8.28	5.7	7.36	7.86	8.45	9.21	6.95	10.21	7.17	9.4	8.82	8.17	6.85	1.14	7.67
YDR439W_LRS4	2.89	1.97	2.4	3.11	2.45	2.9	3.56	2.2	2.73	3.38	2.25	2.95	2.28	2.79	2.85	2.46	0.44	2.57
YDR440W_DOT1	29.06	41.27	31.61	40.09	34.7	41.15	33.89	34.53	35.96	31.76	30.55	35.3	34.67	33.15	28.26	32.08	3.93	32.47
YDR441C_APT2	3.76	3.94	4.26	4.39	4	3.39	4.73	4.02	3.94	3.98	3.81	4.01	3.86	3.85	3.9	4.36	0.31	3.79
YDR443C_SSN2	9.48	8.69	7.47	8.7	8.45	9.59	7.79	8.21	8.03	8.57	8.67	8.03	7.87	8.91	10.4	8.01	0.76	8.1
YDR444W_YDR444W	18.14	19.67	20.3	22.98	23.57	20.98	21.58	21.83	17.81	19.62	20.15	22.16	19.8	21.16	18.57	19.97	1.65	19.41
YDR446W_ECM11	9.74	12.78	10.78	16.14	9.68	12.83	10.8	11.38	11.86	10.84	10.81	15.09	12.95	14.1	18.48	9.57	2.53	11.79
YDR447C_RPS17B	346.92	350.7	354.08	340.22	352.01	358.47	356.35	336.9	335.33	342.04	353.89	354.1	351.14	350.72	353.8	359.28	7.4	329.61
YDR448W_ADA2	7.24	7.23	6.86	6.55	6.97	6.61	5.93	8.59	6.5	4.84	8.88	6.97	6.47	6.45	7.89	5.58	1.02	6.5
YDR449C_UTP6	521.25	553.08	467.18	470.77	484.19	454.87	462.93	479.21	467.95	501.92	464.57	453.36	448.29	451.95	561.23	483.68	34.71	456.54
YDR450W_RPS18A	877.66	852.59	881.99	881.15	888.7	865.74	887.36	886.62	861	868.46	890.35	862.57	890.39	864.06	900.5	866.91	13.7	825.87
YDR451C_YHP1	3.46	4.19	4.82	3.45	3.53	4.68	4.05	4.13	2.84	3.68	4.6	4.81	4.2	3.64	3.7	3.61	0.57	3.76
YDR452W_PPN1	325.8	318.98	321.44	318.55	305.18	342.79	326.85	320.79	322.32	298.63	316.68	300.6	305.18	329.45	335.33	317.61	12.15	301.08
YDR453C_TSA2	12	12.82	14.83	11.96	17	14.14	13.06	16.73	11.72	12.08	13.07	13.46	13.8	15.41	11.37	15.79	1.8	13
YDR454C_GUK1	76.98	74.21	72.52	76.78	75.59	78.21	74.17	74.26	79.44	78.49	79.41	77.88	76.36	81.12	78.81	79.77	2.45	72.73
YDR456W_NHX1	4.06	4.49	4.14	4.33	4.38	4	4.53	4.52	3.95	4.13	4	4.27	4.49	4.23	4.75	3.98	0.24	4.03
YDR457W_TOM1	48.58	46.48	46.34	41.91	47.43	43.72	44.13	47.55	46.06	43.88	47.94	44.63	42.27	46.62	45.12	42.74	2.09	42.79
YDR458C_HEH2	26.04	28.37	26.51	27.41	31.24	25.25	30.37	30.76	27.44	30.06	31.45	28.37	28.71	28.64	29.26	27.85	1.84	27.03
YDR459C_PFA5	14.69	13.16	12.42	9.35	12.92	11.98	11.81	11.7	12.27	13.63	10.49	13.2	10.9	11.58	11.29	12.59	1.3	11.49
YDR461C-A_CMI8	3.59	0.59	4.18	2.98	3.57	0.59	3.59	0.63	0.6	1.2	3.59	4.17	5.98	0	0.6	2.35	1.8	2.35
YDR462W_MRPL28	4.04	3.54	3.47	3.8	4.01	3.2	3.61	4.41	3.9	4.29	2.99	4.01	3.42	3.88	4.95	4.09	0.48	3.65
YDR463W_STP1	3.09	3.19	3.21	3.11	3.16	3.56	3.25	2.45	2.87	3.29	2.83	2.92	3.1	3.22	3.54	2.71	0.29	2.93
YDR464W_SPP41	23.41	24.48	23.03	25.02	23.06	25.47	26.1	24.11	24.99	24.97	22.9	26.22	25.92	27.2	25.92	26.63	1.36	23.58
YDR465C_RMT2	13.48	14.58	13.28	14.8	14.47	12.83	12.82	13.85	12.88	13.25	13.75	13.29	13.7	14.48	15.03	13.98	0.72	13.01
YDR466W_PKH3	47.24	41.26	41.47	34.27	39.79	42.07	43.36	50.46	40.64	44.18	44.4	39.84	41.44	45.67	50.02	43.89	4.04	40.83
YDR468C_TLG1	54.28	53.14	43.83	51.93	43.2	53.95	53.47	55.05	52.61	56.14	46.09	52.15	50.91	61.71	44.59	58.1	5.2	49.2
YDR469W_SDC1	4.53	4.28	4.17	4.93	5.42	3.97	4.41	4.55	4.8	5.03	4.36	3.68	4.4	5.49	4.21	4.35	0.49	4.3
YDR470C_UGO1	414.85	356.12	388.91	411.69	330.33	385.79	420.14	349.18	360.63	367.51	420.38	335	354.05	323.59	359.25	376.33	32.06	352.11
YDR471W_RPL27B	549.3	541.4	559.75	561.54	550.01	544.83	547.03	558.36	545.82	539.6	553.66	540.94	566.8	550.02	551.25	543.3	7.99	518.33
YDR472W_TRS31	12.92	14.57	14.78	14.1	13.64	14.53	14.09	13.56	13.86	15.46	15.22	14.26	13.75	13.57	14.48	15.01	0.68	13.44
YDR473C_PRP3	2.37	1.57	2.28	2.11	2.29	2.21	2.57	1.54	2.44	2.01	2.1	2.17	2.19	1.61	2.26	1.82	0.31	1.99
YDR475C_JIP4	33.39	35.83	33.44	35.6	34.82	30.03	33.98	35.99	29.65	36.12	37.2	31.37	31.58	34.42	28.89	33.9	2.53	31.69
YDR476C_YDR476C	10.07	8.11	10.1	10.18	9.73	9.61	8.16	8.35	8.74	10.49	10.71	8.6	9.01	7.84	8.31	9.27	0.94	8.72
YDR477W_SNF1	112.75	104.49	100.08	98.5	105.2	94.64	101.98	113.77	94.44	115.65	100.29	109.06	95.83	96.52	107.6	95.67	7.13	97.27
YDR478W_SNM1	2.29	2.69	2.21	2.12	2.31	1.86	1.93	2.42	2.04	1.97	2.21	1.91	2.66	1.44	1.99	2.48	0.32	2.05
YDR479C_PEX29	15.94	14.5	16.23	14.42	12.91	16.44	17.64	18.78	14.44	14.3	15.14	14.82	16.65	14.21	15.71	14.7	1.47	14.61
YDR480W_DIG2	2.54	1.56	2.35	2.02	2.29	2.24	2.23	2.14	2.18	2.12	3.07	2.41	2.19	1.92	2.54	1.91	0.33	2.12
YDR481C_PHO8	533.59	479.7	477.92	517.81	546.39	553.94	471.84	483.34	541.83	517.85	501.2	488.42	492.46	457.84	510.33	536.91	29.68	478.88
YDR482C_CWC21	2.33	2.84	4	1.71	3.08	2.85	3.34	2.99	2.88	2.51	3.12	2.15	2.05	1.56	2.02	2.01	0.66	2.48
YDR483W_KRE2	67.98	67.61	72.44	68.99	68.18	64.53	69.31	68.19	64.33	66.67	69.34	65.08	65.69	69.19	67.19	61.93	2.54	63.48
YDR484W_VPS52	3.26	3.52	2.66	3.25	3.11	2.86	3.46	2.62	3.47	2.86	2.96	3.5	3.37	2.89	3.07	3.56	0.32	2.98
YDR485C_VPS72	23.6	26.85	27.79	29.4	31.99	29	26.55	26.29	31.98	27.76	30.25	26.32	28.89	27.27	33.25	27.06	2.53	26.87
YDR486C_VPS60	35.54	33.83	39.33	35.42	37.05	37.65	35.44	41.71	31.54	35.56	34.29	34.95	33.01	42.46	33.18	31.97	3.18	33.89
YDR487C_RIB3	28.89	27.17	26.67	27.6	29.54	28.64	26.61	27.78	25.14	25.88	26.08	22.91	26	27.55	28.74	26.39	1.65	25.48
YDR488C_PAC11	9.38	6.95	7.78	7.64	6.21	5.78	8.19	7.46	8.35	10.05	8.71	6.62	9.89	7	8.89	7.72	1.26	7.52
YDR489W_SLD5	3.05	4.09	3.11	3.12	3.25	3.83	3.03	3.63	3.98	3.35	3.67	4.1	3.16	2.88	3.68	3.21	0.4	3.27
YDR490C_PKH1	15.52	14.13	17.35	19.13	19.33	16.58	14.67	13.56	13.6	16.79	13.6	13.73	18.5	16.24	17.44	14.51	2.04	15.1
YDR492W_IZH1	3427.4	3565.54	3459.01	3514.72	3458.23	3511.59	3550.37	3467.25	3475.13	3333.78	3533.65	3273.2	3403.18	3568.81	3384.12	3311.64	91.09	3254.63
YDR493W_MZM1	8.34	7.42	8.65	10.79	6.17	7.08	8	9.44	7.66	7.07	6.02	8.73	9.67	8.17	6.74	7.17	1.3	7.55
YDR494W_RSM28	5.41	5.3	5.54	5.27	6.26	6.29	6.05	6.04	6.95	6.59	6.07	5.89	6.09	5.74	5.68	5.69	0.46	5.61
YDR495C_VPS3	4.24	4.14	4.11	4.22	3.38	3.86	3.42	3.05	3.57	3.1	3.69	3.92	3.65	3.6	3.72	3.96	0.37	3.53
YDR496C_PUF6	35.03	36.07	40.51	35.49	37.44	35.26	35.69	33.86	38.65	38.88	37.9	37.56	37.45	37.59	36.61	37.98	1.7	34.92
YDR497C_ITR1	170.72	172.66	176.94	177.53	173.8	174.11	168.6	170.25	171.89	167.69	167	175.08	175.1	165.36	183.34	175.2	4.57	162.93
YDR498C_SEC20	6.45	6.47	5.61	5.64	4.94	5.79	5.76	4.42	5.19	6.01	5.37	6.42	5.84	6.78	5.53	6.39	0.63	5.48
YDR500C_RPL37B	297.66	298.37	302.11	297.82	283.97	308.78	304.01	306.6	300.59	305.22	295.27	289.88	301.15	304.23	309.46	293.69	6.89	282.69
YDR501W_PLM2	5.01	4.08	3.82	5.2	4.11	3.5	3.62	4.81	4.8	4.98	3.49	3.52	4.48	2.56	4.47	4.33	0.72	3.97
YDR502C_SAM2	184.72	193.67	191.36	182.72	189	178.1	173.17	186.08	183.73	186.63	180.56	183.1	175.73	182.33	187.29	179.59	5.48	173.13
YDR503C_LPP1	277.72	254.07	265.08	268.78	225.61	220.52	276.24	377.38	225.8	247.6	328.9	301.36	248.35	249.67	300.39	293.88	41.23	258.98
YDR504C_SPG3	0.62	0.63	0.57	0.44	0.78	1.1	0.79	0.47	0.71	0.67	0.82	0.32	0.54	0.5	0.87	0.77	0.19	0.63
YDR505C_PSP1	6.61	7.51	7.17	6.74	6.24	7.11	7.15	7.53	6.82	6.11	6.86	6.57	7.35	5.89	7.36	7.48	0.52	6.53
YDR506C_GMC1	0.21	0.24	0.21	0.05	0.17	0.15	0.09	0.42	0.22	0.14	0.26	0.07	0.22	0.09	0.14	0.19	0.09	0.17
YDR507C_GIN4	16.92	14.28	15.42	16.19	15.02	17.08	14.42	15.34	15.71	15.79	13.32	13.74	13.38	17.36	14.23	13.62	1.33	14.3
YDR510W_SMT3	955.38	989.33	1048.15	877.81	853.81	918.4	930.7	991.05	950.65	884.1	977.71	969.67	907.22	933.93	909.16	905.9	50	885.47
YDR511W_SDH7	24.91	22.77	21.12	24.32	28.03	25.63	32.36	23.9	24.6	20.2	27.54	22.75	24.67	24.79	26.23	23.94	2.86	23.57
YDR512C_EMI1	72.54	70.03	70.36	67.39	69.34	73.73	67.71	84.44	68.19	74.21	49.78	79.06	69.7	68.67	77.99	73.93	7.38	67.32
YDR513W_GRX2	24.57	23.76	27.55	26.24	24.15	24.67	26.02	24.95	27.48	27.29	28.3	23.07	24.7	24.38	24.69	26.58	1.56	24.11
YDR514C_YDR514C	7.54	8.49	8.37	8.11	6.57	7.77	7.4	6.42	7.79	8.74	8.33	6.42	6.62	5.78	8.96	6.97	0.96	7.13
YDR515W_SLF1	2.65	3.44	2.61	3.34	1.16	2.3	3.08	3.05	3.02	1.97	3.04	2.27	2.43	2.95	3.3	2.51	0.59	2.57
YDR516C_EMI2	139.31	135.95	144.31	133.16	148.13	137.76	132.1	137.34	131.92	142.12	138.58	135.63	137.96	136.35	139.44	134.33	4.35	129.92
YDR517W_GRH1	22.25	23.49	25.21	22.45	22.23	20.23	22.6	22.97	22.07	23.31	21.41	24.52	24.2	23.52	20.79	22.31	1.32	21.46
YDR518W_EUG1	352.77	290.65	259.79	303.48	310.93	251.26	275.43	269.63	251.29	252.67	300.48	238.14	301.16	316.81	292.49	241.32	32.07	267.08
YDR519W_FPR2	12.2	14.64	14.25	13.22	14.87	13.43	13.94	13.11	14.32	12.89	14.06	13.24	13.74	13.89	13.16	14.1	0.7	12.93
YDR520C_URC2	6.81	6.98	7.34	7.25	6.4	6.5	8.18	5.68	9.11	7.14	6.84	8.06	7.38	7.93	6.53	7.09	0.82	6.83
YDR522C_SPS2	0.24	0.42	0.24	0.43	0.19	0.05	0.43	0.2	0.38	0.1	0.14	0.14	0.34	0.19	0.19	0.33	0.12	0.24
YDR523C_SPS1	0.05	0.87	0.59	0.15	0.19	0.14	0.59	0.36	0.24	0.44	0.2	0.29	0.24	0.2	0.1	0.24	0.22	0.3
YDR525W_API2	0.39	0.22	0.06	0.33	0.06	0.16	0.06	0.18	0.22	0.11	0	0.44	0.22	0.06	0.06	0.05	0.13	0.16
YDR527W_RBA50	17.2	18.43	18.99	20.17	16.79	16.02	20.13	17.27	21.93	19.25	18.33	18.14	22.3	18.36	15.36	16.58	1.97	17.48
YDR528W_HLR1	359.85	339.53	344.29	386.14	381.59	321.36	370.48	361.52	343.85	399.34	354.43	342.43	356.17	363.52	401.23	348.58	22.23	340.97
YDR529C_QCR7	118.24	116.42	119.26	118.03	123.9	115.34	128.43	116.4	120.12	131.46	115.54	117.82	118.12	128.71	113.15	121.6	5.33	113.4
YDR530C_APA2	10.75	11.01	10.7	10.64	10.17	11.27	10.35	12.36	11.88	11.48	13.48	11.55	9.39	9.58	10.82	10.97	1.01	10.44
YDR531W_CAB1	33.02	33.89	31.96	34.84	36.37	33.63	34.67	36.54	35.61	30.7	37.44	37.34	41.6	37.52	35.81	36.24	2.58	33.52
YDR532C_KRE28	6.85	6.45	9.09	5.78	6.21	6.77	5.97	5.98	4.75	4.19	6.42	4.88	7	5.09	5.12	8.17	1.27	5.88
YDR533C_HSP31	9.41	8.79	10.57	10.03	9.1	9.54	9.93	10.55	9.87	11.68	10.92	11.53	10.72	11.1	8.79	10.1	0.9	9.62
YDR534C_FIT1	0.39	0.31	0.59	1.14	0.63	0.39	0.91	0.75	0.35	0.4	0.52	0.67	0.79	1.15	0.44	0.62	0.26	0.61
YDR536W_STL1	4.43	7.6	5.01	3.84	4.97	4.94	6.88	5.59	5.13	5.61	3.01	5.54	6.29	4.17	3.47	5.61	1.2	4.9
YDR538W_PAD1	15.65	17.98	18.07	16.07	15.4	16.62	18.09	15.62	15.06	17.54	15.91	14.96	16.65	15.7	15.34	16.86	1.09	15.45
YDR539W_FDC1	60.58	67.59	55.44	68.12	54.44	53.31	65.34	56.97	59.86	56	64.81	57.67	67.24	58.3	60.09	70.19	5.45	57.73
YDR540C_IRC4	1.81	1.32	0.95	1.33	1.48	1.71	1.74	1.25	1.41	1.58	1.11	1.8	0.31	1.27	1.35	1.46	0.37	1.31
YDR541C_YDR541C	558.18	422.54	704.62	716.84	716.95	581.87	604.21	634.43	647.17	682.85	684.31	534.86	546.23	562.13	654.51	553.17	81.79	581.57
YDR542W_PAU10	0	0	0	0	0	0	0	0	0	0	0	0	0	0	0	0	0	0
YDR545W_YRF1-1	0	0	0	0	0	0	0	0	0	0	0	0	0	0	0	0	0	0
YEL001C_IRC22	80.09	81.41	80.56	79.03	78.33	79.5	86.49	81.04	85.83	80.4	80.6	81.63	88.55	81.34	83	81.71	2.82	77.2
YEL003W_GIM4	9.68	12.26	10.49	11.46	13.31	13.72	12.73	13.59	11.4	13.41	12.98	11.43	12.47	13.09	10.44	12.91	1.25	11.57
YEL004W_YEA4	9.3	9.91	9.97	12.29	12.46	12.3	12.16	10.41	11.55	9.26	12.49	11.3	10.4	12.41	12.93	11.99	1.25	10.73
YEL005C_VAB2	1.88	3.63	4.18	4.9	4.15	3.16	2.96	1.99	4.82	2.64	2.79	4.07	4.92	1.89	2.65	1.2	1.18	3.12
YEL006W_YEA6	7.66	5.65	7.03	6.4	6.9	7.7	6.28	6.83	7.09	7.29	8.52	6.65	8.46	7.78	7.34	8.6	0.84	6.88
YEL007W_MIT1	1187.9	1211.6	1252.93	1176.83	1150.1	1121.39	1141.81	1119.48	1120.16	1153.02	1277.23	1140.21	1202.97	1272.11	1253.33	1053.32	64.03	1111.67
YEL008W_YEL008W	12.24	8.03	4.07	11.16	14.2	13.1	20.37	3.22	13.22	9.2	17.33	1.02	4.07	1.02	7.18	7.01	5.73	8.95
YEL009C-A_YEL009C-A	0.11	0.11	0	0	0	0	0.11	0	0	0	0	0	0	0.11	0.11	0.11	0.05	0.04
YEL009C_GCN4	194.83	195.6	200.51	196.05	199.48	198.01	199.58	203.06	197.88	209.25	194.66	191.11	195.65	196.13	197.98	192.15	4.34	186.25
YEL011W_GLC3	60.2	72.29	68.7	70.68	64.23	67.8	63.06	67.4	63.81	61.84	64.55	61.64	67.23	65.76	64.37	62.91	3.37	61.76
YEL012W_UBC8	0.46	0.8	1.2	1.04	1.42	1.3	1.16	1.19	1.12	1.01	1.2	1.27	1.24	1.56	1.37	1.21	0.25	1.11
YEL014C_YEL014C	0.9	0.85	1.36	1.07	1.06	1.58	1.15	1.09	1.07	0.83	0.45	0.65	1.11	0.95	1.29	1.13	0.27	0.99
YEL015W_EDC3	22.39	23.64	26.39	27.95	24.31	22.65	24.33	26.7	24.52	24.55	21.3	23.16	28.08	23.54	25.33	23.92	1.93	23.22
YEL016C_NPP2	10.58	8.51	7.93	7.57	7.78	10.46	7.45	9.82	8.86	9.1	7.38	9.39	8.57	9.26	9.24	9.03	1	8.35
YEL017W_GTT3	43.86	51.11	48.58	52.28	51.22	48.79	48.86	51.26	46.07	52.35	51.22	48.1	48.43	50.44	49.88	50.04	2.27	46.75
YEL018W_EAF5	8.21	9.14	10.02	8.54	9.46	11.18	10.39	9.44	6.41	8.27	10.99	6.63	10.6	9.46	6.27	12.14	1.74	8.76
YEL019C_MMS21	1.17	1.55	1.9	1.28	1.04	1.67	1.54	1.79	0.68	1.99	1.54	1.28	1.33	1.09	1.06	1.42	0.35	1.33
YEL020W-A_TIM9	6.96	7.16	6.98	6.16	7.11	7.54	7.31	7.04	6.68	7.12	6.86	6.95	7.92	7.36	7.31	7.19	0.38	6.71
YEL022W_GEA2	14.27	12.71	13.92	16.43	11.54	13.17	15.43	13.99	13.14	12.72	14.08	12.87	13.12	13.15	15.19	12.63	1.24	12.92
YEL023C_YEL023C	7.29	10.23	8.76	6	5.98	10.45	7.68	7.9	7.82	13.57	6.22	8.16	7.85	7.52	7.56	7.33	1.92	7.78
YEL024W_RIP1	24.81	22.78	26.59	24.05	23.46	24.51	25.57	24.38	25.24	23.83	25.73	25.21	24.93	26.19	24.55	25.52	1.01	23.43
YEL025C_YEL025C	546.39	421.77	503.18	473.95	491.46	491.73	442.25	505.78	477.48	527.04	410.32	389.49	466.71	600.66	500.53	380.31	58.27	452.19
YEL026W_SNU13	1718.06	1670.76	1677.43	1798.33	1653.9	1638.24	1647.72	1678.28	1705.32	1783.03	1809.39	1674.31	1732.55	1723.66	1783.07	1703.13	55.47	1614.86
YEL027W_VMA3	3401.7	3419.61	3382.38	3516.14	3354.95	3507.63	3390.91	3542.23	3492.04	3533.56	3500.32	3430	3393.29	3474.36	3541.77	3361.51	67.42	3253.52
YEL028W_YEL028W	2.65	1.44	0.92	1.28	0.82	1.09	0.92	0.19	1.1	2.03	1.19	1.64	2.75	1.01	0.37	1.62	0.71	1.28
YEL029C_BUD16	4.64	5.77	5.39	6.01	5.21	4.68	6.11	5.44	5.51	6.34	6.43	5.18	5.9	6.06	4.77	5.61	0.57	5.27
YEL030W_ECM10	0.52	0.51	0.5	0.49	0.68	0.43	0.16	0.67	0.44	0.51	0.7	0.63	0.36	0.56	0.44	0.35	0.14	0.48
YEL031W_SPF1	110.48	112.32	118.22	109.8	112.73	107.77	111.12	112.22	114.03	113.58	115.42	113.74	113.27	112.56	116.06	113.36	2.49	106.42
YEL032W_MCM3	705.39	611.13	696.14	573	581.48	641.97	619.27	692.05	697.4	631.33	604.8	566.23	640.74	531.3	572.59	594.63	53.46	588.99
YEL033W_MTC7	902.94	862.82	899.28	901.06	882.84	873.31	896.11	959.87	930.95	912.87	895.05	908.08	867.41	938.37	865.3	892.27	27.08	847.98
YEL034W_HYP2	9204.89	9133.24	9337.71	9243.89	9163.95	9090.64	9082.1	9293.01	9191.87	9238.04	9222.26	9129.32	9231.74	9265.06	9109.57	9203.47	73.66	8659.67
YEL035C_UTR5	0.14	0.09	0.23	0.14	0.14	0	0.14	0.05	0.05	0.23	0.42	0.09	0	0.05	0.19	0.32	0.12	0.14
YEL036C_ANP1	54.1	53.27	50.78	61.21	51.33	50.46	52.5	54.46	47.46	49.67	52.54	52.15	48.76	49.26	56.41	51.38	3.31	49.36
YEL037C_RAD23	114.64	114.63	121.66	106.48	122.41	108.81	105.19	119.79	100.93	113.73	119.14	108.02	107.26	111.06	115.38	107.83	6.36	106.08
YEL039C_CYC7	5.91	6.53	5.57	4.88	5.67	4.53	5.06	6.25	5.29	5.49	5.99	5.37	6.02	5.64	6.92	6.7	0.66	5.44
YEL040W_UTR2	274.53	276.19	274.79	266.28	282.66	279.28	280.93	284.27	277.57	281.79	269.7	277.69	274.28	280.24	283.55	274.28	5	261.35
YEL041W_YEF1	1.82	2.63	2.32	1.42	2.08	2.02	1.74	1.84	2	2.11	2.01	2.43	2.63	1.7	2.3	2.57	0.36	2
YEL042W_GDA1	48.87	45.3	48.67	44.46	47.52	47	48.34	48.7	46.84	47.35	47.32	48.97	45.87	46.68	47.09	47.68	1.3	44.59
YEL043W_GTA1	177.43	199.67	195.78	214.89	177.51	209.51	195.22	171.87	169.91	204.72	216.26	191.83	197.83	188.35	190.17	173.71	14.98	181.74
YEL044W_IES6	10.64	10.61	12.92	12.12	11.68	11.89	12.13	11.32	10.29	12.18	9.95	9.4	11.71	11.1	13.05	11.86	1.03	10.82
YEL046C_GLY1	70.75	77.68	77.96	76.93	73.38	71.48	75.51	72.53	73.48	76.84	72.38	70.4	75.6	78.21	78.85	72.81	2.85	70.45
YEL047C_FRD1	206.94	219.32	238.58	232.08	225.46	213.11	258.94	232.33	229.37	233.13	211.94	203.34	214.53	234.65	219.74	202.1	15.02	211.21
YEL048C_TCA17	475.72	497.11	441.16	430.1	520.26	325.35	480.9	375.48	458.67	409.71	332.91	534.86	440.71	405.98	318.08	465.17	67.05	410.54
YEL049W_PAU2	0.13	0.57	0.52	0.13	0.39	0.38	0.52	0.34	0.52	0.39	0.45	0.58	0.39	0.65	0.33	1.01	0.21	0.44
YEL050C_RML2	81.05	76.65	72.32	74.64	69.91	70.72	74.6	65.59	74.59	76.67	69.51	80.47	64.03	76.63	64.25	69.42	5.28	68.61
YEL051W_VMA8	54.34	48.31	50.68	50.31	50.3	48.71	54.02	48.95	49.86	54.99	51.83	51.67	52.86	47.67	56.57	48.2	2.7	48.35
YEL052W_AFG1	11.55	13.2	12.16	12.41	11.73	12.39	11.59	14.09	11.85	11.4	12.13	13.93	12.99	11.45	13.58	12.98	0.89	11.78
YEL053C_MAK10	128.29	117.48	116.77	116.65	118.19	142.64	124.78	113.39	123.88	104.61	131.99	127.99	139.5	145.44	123.23	115.27	11.23	117.73
YEL054C_RPL12A	200.63	198.15	204.41	196.11	202.13	202.55	207.44	198.08	197.44	207.16	199.83	199.51	203.88	202.13	204.94	192.39	4.09	189.46
YEL055C_POL5	66.09	64.52	67.88	71.77	73.62	69.11	73.31	64.85	68.33	66.29	72.18	64.59	74.04	75.42	71.73	72.09	3.71	65.86
YEL056W_HAT2	63.59	61.85	65.08	55.55	66.06	66.2	60.68	61.03	66.51	66.01	59.34	64.46	60.87	63.34	50.03	59.8	4.4	58.52
YEL057C_SDD1	0.81	0.56	1.22	0.69	0.72	0.96	1.46	0.99	0.45	0.37	0.86	0.28	0.69	0.61	0.49	0.91	0.31	0.73
YEL059W_HHY1	0	0	0.07	0.07	0.1	0.03	0.07	0.04	0.07	0	0.14	0	0	0.07	0	0.03	0.04	0.04
YEL060C_PRB1	6.56	6.94	6.26	6.75	6.46	5.07	6.1	6.69	5.14	6.16	5.92	5.64	5.95	5.69	6.88	5.61	0.58	5.79
YEL061C_CIN8	4.91	4.83	6	5.11	5.8	4.89	4.85	4.74	4.47	5.23	4.5	4.24	5.06	5.15	4.65	6.04	0.53	4.76
YEL062W_NPR2	4.22	3.19	3.63	4.47	4.53	4.96	4.92	4.67	3.99	4.97	4.51	4.84	4.31	4.33	4.2	4.07	0.49	4.14
YEL063C_CAN1	39.37	38.13	39.75	44.44	45.29	39.98	43.84	39.45	44.87	43.25	39.83	41.58	42.57	42.58	39.98	40.25	2.27	39.26
YEL064C_AVT2	4.47	3.88	3.6	4.38	3.29	3.8	4.1	3.77	4.32	3.23	3.65	3.64	3.88	2.78	3.01	4.42	0.51	3.57
YEL065W_SIT1	29.71	24.04	40.71	44.19	27.9	37.81	33.43	34.79	39.78	35.59	27.74	34.01	32.97	44.58	44.41	33.15	6.27	33.59
YEL066W_HPA3	26.35	27.53	30.52	24.66	21.85	29.22	28.95	31.72	32.46	30.89	27.59	23.47	24.54	32.72	28.98	28.33	3.25	26.65
YEL068C_YEL068C	0.58	0.62	1.13	0.83	0.87	1.19	1.71	0.53	1.16	0.67	0.8	0.75	1.29	0.71	0.8	0.45	0.33	0.85
YEL069C_HXT13	0	0	0	0	0	0	0	0	0	0	0	0	0	0	0	0	0	0
YEL070W_DSF1	0.05	0.14	0	0	0.09	0.05	0.28	0	0.09	0.24	0.09	0	0.28	0.05	0	0.14	0.1	0.09
YEL071W_DLD3	211.5	216.43	212.17	235.3	221.58	210.44	218.4	209.81	213.21	222.31	207.74	194.74	204.8	217.32	198.08	209.77	9.65	200.78
YEL073C_YEL073C	0	0	3.64	0	7.39	0	0	3.84	14.73	0	0	0	0	0	0	0	4.04	1.98
YEL075C_YEL075C	0	0	0	0	0	0	0	0	0	0	0	0	0	0	0	0	0	0
YEL076C-A_YEL076C-A	0	0	0	0	0	0	0	0	0	0	0	0	0	0	0	0	0	0
YEL076C_YEL076C	0	0	0	0	0	0	0	0.02	0	0	0	0	0	0	0	0	0.01	0
YEL077C_YEL077C	0	0	0	0	0	0	0	0	0	0	0	0	0	0	0	0	0	0
YER001W_MNN1	517.33	486.19	493.29	498.9	489.62	471.67	491.61	499.93	499.14	495.28	484.71	480.21	480.41	490.14	502.46	497.1	10.74	464.04
YER002W_NOP16	24.79	25.92	25.02	21.71	24.15	25.61	22.86	24.34	25.44	24	25.25	24.12	24.94	27.61	27.62	22.92	1.57	23.4
YER003C_PMI40	363	335.36	331.28	333.36	346.22	334.93	363.27	362.82	348.42	334.57	341.72	345.55	340.6	362.61	350.81	341.62	11.5	326.33
YER004W_FMP52	20.38	19.69	19.8	18.54	21.06	21.89	22.44	19.68	19.26	22.58	18.13	19.15	18.77	19.38	20.47	20.02	1.33	18.97
YER005W_YND1	20.41	17.83	20.81	18.75	18.81	19.12	22.03	17.56	19.97	18.1	19.7	19.28	20.3	18.53	22.34	16.8	1.54	18.34
YER006W_NUG1	433.43	420.29	470.88	474.36	450.28	448.29	465.57	450.24	463.72	469.9	471.31	421.07	414.92	447.99	455.35	438.05	19.51	424.42
YER007C-A_TMA20	21.44	23.44	20.73	24.3	18.42	22.34	20.89	22.07	21.35	21.77	20.15	20.57	18.58	20.5	23.12	21.42	1.58	20.16
YER007W_PAC2	1.16	1.05	1.11	1.06	1.13	1.08	1.23	1.07	1.17	1.09	0.88	0.86	0.97	1.16	1.23	0.98	0.11	1.02
YER008C_SEC3	1538.57	1608.74	1553.42	1731.97	1822.72	1738.33	1548.99	1732.89	1799.35	1767.79	1644.99	1516.7	1607.34	1677.57	1713.07	1584.16	99.18	1569.75
YER009W_NTF2	391.69	398.89	404.28	396.3	388.41	395.13	387.32	405.46	392.48	400.79	399.14	392.83	402.44	403.36	407.33	379.71	7.56	373.71
YER010C_YER010C	17.26	18.62	20.45	15.7	13.86	18.99	18.66	16.5	13.03	13.59	15.22	17.31	18.63	17.66	19.75	16.19	2.24	16.1
YER011W_TIR1	6.62	8.69	11.93	8.57	10.52	11.78	9.07	7.69	11.45	10.66	8.19	9.44	9.05	7.54	8.26	10.61	1.61	8.92
YER012W_PRE1	7.7	7.86	8.14	8.23	6.96	8.51	8.81	8.59	7.84	8.09	7.72	8.09	7.99	7.86	7.74	7.59	0.44	7.54
YER013W_PRP22	107.07	123.25	113.2	99.73	117.6	107.66	126.54	110.88	89.91	110.03	75.23	115.89	111.99	113.18	105.45	97.73	12.64	102.23
YER014C-A_BUD25	0	0	0	0	0	0	0	0	0	0	0	0	0	0	0	0	0	0
YER014W_HEM14	1.85	2.72	2.37	2.18	1.92	1.6	2.65	2.5	1.5	2.32	1.86	2.94	2.05	3.09	2.85	2.2	0.48	2.18
YER015W_FAA2	1.89	3.41	2.76	2.27	1.56	1.63	3.39	3.74	2.51	3.56	2.68	3.6	3.31	2.85	3.42	3.86	0.75	2.78
YER016W_BIM1	4.18	4.06	3.86	3.67	4.76	5.01	3.59	3.72	4.12	5.33	3.98	4.93	4.33	5.1	3.26	4.45	0.61	4.06
YER017C_AFG3	119.2	107.22	131.78	114.17	119.76	137.51	134.18	113.82	118.41	109.06	120.33	128.96	113.46	119.38	122.74	112.72	8.9	113.62
YER019C-A_SBH2	37.86	38.16	43.66	38.98	38.88	40.21	35.7	38.05	38.77	38.87	40.81	37.45	40.64	40.79	39.26	36.4	1.92	36.85
YER019W_ISC1	14.72	17.51	16	18.05	14.04	17.58	15.8	16.71	16.03	15.31	16.08	15.12	17.06	14.17	16.55	14.23	1.27	15.07
YER020W_GPA2	7.73	7.83	6.83	6.96	6.2	6.43	8.95	6.37	6.75	8.05	6.31	6.81	7.26	6.28	8.1	6.16	0.84	6.7
YER021W_RPN3	28.91	27.42	26.63	24.61	25.67	28.39	26.41	26.68	26.07	29.74	27.03	24.02	28.11	25.88	29.52	25.13	1.7	25.41
YER022W_SRB4	17.01	20.38	19.16	16.11	17.41	17.96	17.59	19.99	17.07	17.01	19.09	17.22	19.67	19.02	17.11	18.65	1.27	17.16
YER023W_PRO3	42.64	43.06	44.56	41.21	41.64	45.19	43.08	44.82	46.83	45.54	43.52	42.68	44.54	42.26	40.92	43.14	1.65	41.02
YER024W_YAT2	4.26	3	4.1	3.51	4.15	4.43	3.8	4.05	3.26	3.86	4.02	4.02	3.83	3.81	3.75	3.63	0.37	3.64
YER025W_GCD11	352.89	357.2	376.51	347.14	352.36	357.44	367.27	362.76	376.3	365.94	364.1	354.23	374.84	375.57	359.85	363.74	9.33	342.2
YER026C_CHO1	65.9	60.96	63.48	62.6	65.09	61.96	67.61	61.95	64.57	62.45	63.37	61.67	60.62	65.05	67.9	64.86	2.22	60.13
YER027C_GAL83	23.06	20.11	18.4	19.78	23.28	18.4	20.04	20.03	19.93	19.07	20.31	20.69	19.67	22.23	21.34	21.23	1.45	19.35
YER028C_MIG3	2.04	3.12	3.4	3.38	4.72	0.89	3.18	1.67	1.58	3.41	2.95	1.13	2.26	3.87	2.98	2.89	1.04	2.62
YER029C_SMB1	96.1	80.38	72.17	80.33	64.31	71.35	66.8	88.24	87.4	77.05	92.79	69.35	69.68	91.54	95.5	79.17	10.66	76.05
YER030W_CHZ1	47.69	39.82	42.2	41.31	41.34	45.64	42.42	34.73	36.65	35.44	37.89	45.75	41.66	38.14	40.25	39.67	3.67	38.49
YER031C_YPT31	15.18	16.36	15.01	15.65	15.24	16.44	15.42	15.61	14.68	14.5	14.49	15.19	15.48	15.11	15.19	15.58	0.55	14.45
YER032W_FIR1	3.9	3.49	3.93	3.87	3.65	3.88	3.77	4.78	3.34	5.04	4.09	4.53	3.98	4.27	3.6	4.29	0.46	3.82
YER033C_ZRG8	22.95	14.97	27.96	25.07	36.26	23.23	29.66	20.45	28.41	23.64	22.47	27.78	30.43	28.64	21.53	19.26	5.17	23.99
YER034W_YER034W	4.49	17.04	14.73	12.77	15.29	6.97	13.47	21.62	9.59	9.66	10.91	8.93	8.33	17.38	16.16	9.44	4.53	11.84
YER035W_EDC2	2.24	1.53	2.76	2.56	2.66	2.11	2.29	1.8	2.6	2.33	2.43	1.83	2.36	2.59	1.72	1.38	0.42	2.1
YER036C_ARB1	517.31	509.29	523.29	535.26	508.36	512.77	513.1	523.59	526.47	524.11	513.2	502.53	518.53	516.77	524.22	532.25	8.88	488.82
YER037W_PHM8	2.89	3.15	3.67	3.4	2.72	3.42	3.68	3.44	2.68	3.59	2.95	3.54	3.15	3.12	3.82	2.89	0.36	3.09
YER038C_KRE29	76.9	83.56	70.16	62.26	56.4	83.95	120.61	71.95	60.44	145.39	94.54	121.08	80.47	78.87	111	135.4	27.62	87.09
YER038W-A_FMP49	0.14	0	0.14	0.13	0	0	0	0.14	0.13	0	0	0	0	0.14	0	0	0.07	0.05
YER039C_HVG1	0.64	0.95	0.5	0.78	0.75	0.75	0.32	0.34	0.67	0.73	0.56	1.16	0.5	0.56	0.5	1.14	0.25	0.65
YER040W_GLN3	3.78	4.65	3.76	4.13	4.06	3.76	3.65	3.35	4.05	4.81	2.99	4.17	4.15	3.22	3.58	3.73	0.48	3.66
YER041W_YEN1	20.02	14.71	19.5	13.03	18.82	18.99	9.63	21.43	14.38	14.23	18.47	17.25	16.56	18.52	21.32	21.21	3.38	16.56
YER042W_MXR1	22.39	19.45	18.22	20.71	20.63	19.94	20.09	20.37	19.76	16.68	22.22	19.47	19.45	20.79	20.55	21.11	1.39	19.01
YER043C_SAH1	554.66	556.71	560.72	556.12	561.72	533.72	541.73	543.94	552.2	566.67	561.85	536.23	538.41	566.94	559	539.71	11.22	520.09
YER044C-A_MEI4	0	0	0	1.73	0.58	0	0.58	5.49	0	1.16	0.58	1.15	1.16	1.16	0.58	0.57	1.33	0.95
YER044C_ERG28	63.34	63.6	66.76	68.08	60.46	61.51	67.18	63.43	65.89	59.12	64.05	64.03	64.24	68.92	67.39	59.76	2.99	60.63
YER045C_ACA1	66.32	80.23	76.56	79.77	72.09	61.44	84.98	96.09	69.57	86.69	78.13	72.88	69.01	62.42	115.59	78	13.52	74.31
YER046W_SPO73	0.5	0.93	1.01	0.82	0.98	0.93	0.76	0.65	0.55	0.58	0.6	0.68	0.78	0.78	0.63	0.79	0.16	0.71
YER047C_SAP1	9.96	11.16	9.99	8.63	11.32	9.59	8.56	10.05	8.9	11.34	10.01	9.97	10.24	11.2	10.88	9.71	0.91	9.55
YER048W-A_ISD11	10.7	12.5	11.16	11.78	10.89	12.24	12.87	10.88	10.67	11.21	13.16	12.52	12.61	12.6	11.42	10.09	0.94	11.07
YER049W_TPA1	1183.23	1145.8	1198.21	1236.16	1164.19	1189.52	1250.89	1262.76	1143.7	1235.08	1218.41	1130.95	1189.81	1127.97	1201.41	1141.78	43.68	1121.38
YER050C_RSM18	7.37	7.54	8.06	7.02	5.81	8.04	6.11	6.14	7.12	7.86	8.65	6.43	5.72	7.71	7.13	6.07	0.91	6.69
YER051W_JHD1	2.26	2.7	2.22	2.73	3.11	1.55	3.23	3.36	2.04	1.84	2.36	1.69	2.27	2.98	2.29	1.92	0.56	2.3
YER052C_HOM3	90.9	93.74	96.76	96.83	92.6	96.4	101.27	94.16	97.32	85.42	94.11	103.77	94.62	86.16	89.79	92.12	4.82	88.87
YER053C_PIC2	13.2	12.15	13.48	11.14	12.49	14.77	14.58	13.88	15.4	13.92	14.63	14.36	14.17	13.83	13.92	16.76	1.31	13.18
YER054C_GIP2	0.79	1.56	1.29	1.09	1.58	1.86	1.29	1.47	2.77	1.5	1.79	2.07	1.69	2.39	2.01	0.97	0.52	1.57
YER056C-A_RPL34A	185.04	189.26	190.71	182.92	186.6	191.11	182.97	189.4	189.26	193.13	185.67	186.31	192.37	193.62	184.26	201.4	4.81	178.17
YER056C_FCY2	8221.63	8289.55	8151.28	8066.51	8359.98	8026.95	8183.93	8170.02	8017.01	8301.53	8085.47	8136.78	8440.83	8291.64	8579.27	8340.87	155.56	7754.05
YER058W_PET117	2.47	3.19	2.42	2.23	2.57	2.44	2.25	2.62	1.88	3.02	4.2	2.46	2.54	2.31	2.86	2.02	0.54	2.47
YER059W_PCL6	5.75	6.17	5.68	6.21	6.35	6.02	5.99	5.08	6.38	6.18	5.82	8.38	6.84	7.05	5.74	5.21	0.78	5.86
YER060W-A_FCY22	2.56	2.01	2.39	1.73	2.16	2.66	2.31	2.34	1.99	2.45	1.96	1.94	2.52	2.18	1.72	2.38	0.29	2.09
YER060W_FCY21	10.92	10.54	8.8	11.11	8.94	9.6	10.14	11.79	9.37	9.89	10.7	9.55	9.95	10.27	12.01	9.31	0.95	9.64
YER061C_CEM1	13.96	15.07	12.78	16.73	12.27	12.61	13.74	14.19	11.92	14.19	15.9	12.15	15.99	14.99	17.53	16.07	1.75	13.64
YER062C_GPP2	189.08	182.16	193.09	191.78	179.71	206.28	190.49	209.73	187.05	192.4	181.78	209.66	201.27	198.89	204.44	197.27	9.73	183.81
YER063W_THO1	18.76	16.71	17.51	18.47	17.62	19.18	16.66	17.17	18.54	19.26	16.76	20.02	17.59	18.6	15.47	17.99	1.18	16.91
YER064C_VHR2	14.6	14.49	13.78	13.98	12.48	14.79	14.36	13.42	14.12	13.19	13.36	12.66	14.82	12.93	14.5	12.84	0.8	13.01
YER065C_ICL1	10.25	17.6	11.58	15.72	18.02	9.88	18.45	16.11	12.33	18.51	11.34	18.83	17.36	17.19	17.29	17.28	3.21	14.76
YER066W_RRT13	7.33	9.21	13.43	11.76	14.56	11.26	10.6	14.61	12.99	11.05	11.02	19.03	14.24	11.86	12.75	12.38	2.62	11.81
YER067W_RGI1	0.68	0.52	0.87	0.91	1.17	0.86	0.5	0.56	1.1	0.69	0.76	0.83	0.49	0.8	0.88	0.63	0.2	0.73
YER068W_MOT2	5.81	5.03	5.73	6.36	6.36	6.15	5.85	5.75	5.4	6.57	6.55	6.12	6.21	6.94	5.37	5.56	0.51	5.66
YER069W_ARG5	12.14	336.22	418.98	375.54	316.23	389.79	408.08	433.82	338.46	422.03	422.39	387.47	325.89	372.13	397.6	453.98	102.05	347.81
YER070W_RNR1	4790.16	4813.67	4696.66	4655.72	4628.25	4695.07	4817.44	4514.09	4612.3	4864.96	4764.92	4395.58	4593.29	4797.24	4709.15	4627.55	124.2	4417.66
YER071C_TDA2	2.66	3.84	3.28	2.78	3.17	3.15	3.33	3	3.4	3.43	3.91	4.09	3.55	4.14	3.72	3.52	0.44	3.26
YER072W_VTC1	1162.76	1121.52	1219.72	1106.83	1175.65	1171.51	1145.27	1273.09	1137.14	1201.93	1163.77	1247.9	1086.37	1193.12	1115.42	1107.47	53.07	1098.97
YER073W_ALD5	10.17	11.12	10.72	11.91	10.62	10.46	10.65	11.38	11.55	10.75	11.41	10.5	10.4	11.36	11.08	10.36	0.51	10.29
YER074W_RPS24A	825.88	794.97	854.81	793.86	845.78	834.59	838.1	845.28	831.66	830.68	828.18	850.82	844.39	833.13	825.77	825.35	17.12	783.55
YER075C_PTP3	7.4	7.41	7.95	8.19	8.25	7.63	6.11	7.4	7.64	7.33	7.88	7.39	7.82	6.88	8.23	7.93	0.55	7.18
YER076C_YER076C	2.58	3.52	3.09	3.52	3.69	3.36	3.36	2.44	2.8	3.28	2.41	3.65	2.77	3.28	2.75	3.73	0.45	2.98
YER077C_MRX1	25.17	31.4	31.17	24.31	33.01	29.43	29.28	27.21	22.62	33.25	27.19	22.74	27.49	31.88	24.5	33.55	3.77	26.94
YER078C_ICP55	8.13	8.56	9.7	9.29	9.85	10.36	8.37	7.81	9.09	8.33	10.42	8.08	9.12	7.68	8.23	9.97	0.91	8.47
YER079W_YER079W	1.62	1.45	1.02	0.45	1.21	1.1	1.02	1.39	1.31	1.84	0.87	1.61	1.37	0.92	1.03	0.94	0.35	1.15
YER080W_AIM9	13.96	13.87	13.09	14.53	13.62	14.32	14.38	13.64	14.5	13.15	14.8	15.83	15.94	14.01	12.49	14.73	0.92	13.4
YER081W_SER3	183.18	192.4	187.91	201.12	188.68	190.19	197.3	205.47	189.77	201.82	198.32	186.48	198.6	191.24	194.55	189.88	6.27	182.54
YER082C_UTP7	692.71	635.8	730.3	796.13	795.82	772.3	784.63	731.12	676.79	723.71	878.75	815.32	719.09	800.46	777.04	820.63	62.02	718.39
YER083C_GET2	165.81	165.13	162.41	146.41	147.89	190.08	180.56	165.31	159.67	176.38	174.3	146.18	166.5	155.13	164.72	162.06	12.15	155.34
YER084W_YER084W	0.08	0.04	0	0	0.15	0.04	0.23	0	0	0.2	0.08	0	0.16	0.04	0	0	0.08	0.06
YER086W_ILV1	131.71	129	131.86	133.47	123.77	125.88	127.68	130.63	120.68	128.27	134.27	125.77	132.97	126.16	123.72	126.15	3.96	120.94
YER087C-B_SBH1	25.8	27.12	27.03	26.24	25.72	25.22	27.25	27.6	25.62	25.76	27.15	25.4	25.52	27.88	27.85	25.08	0.99	24.9
YER087W_AIM10	5.81	5.01	6.13	6.71	5.05	5.13	5.47	5.22	4.72	6.11	6.87	5.62	5.77	6.93	5.99	6.25	0.68	5.5
YER088C_DOT6	27.03	28.96	28.11	25.85	29.25	28.62	26.58	28.54	30.99	28.32	27.7	27.56	29.41	28.54	24.84	26.83	1.5	26.39
YER089C_PTC2	18.44	20.86	18.9	21.15	19.35	20.97	20.18	21.74	21.06	20.78	19.24	18.36	19.37	21.51	19.52	19.81	1.09	18.96
YER090W_TRP2	1860.44	1765.8	1930.48	1731.97	1818.18	1778.91	1952.09	1654.23	2001.55	1972.55	1604.2	1906.13	1881.65	1743.67	1876.65	1718.98	116.63	1724.36
YER092W_IES5	1.98	1.66	1.93	2.19	1.94	1.66	1.88	1.52	1.98	1.63	2.1	1.98	2.04	1.65	2.05	1.88	0.2	1.78
YER093C-A_AIM11	6.7	8.4	10.78	8.09	9.28	9.63	7.94	8.37	10.33	11.03	9.98	6.06	6.1	13.07	12.12	10.36	2.04	8.84
YER093C_TSC11	18.91	15.46	16.37	13.76	17.28	13.27	17.27	17.07	16.67	17.01	16.15	17.11	15.85	15.48	15.71	13.73	1.5	15.21
YER094C_PUP3	41.41	40.65	42.01	40.11	41.17	42.63	40.61	39.26	40.42	43.34	35.97	40.14	42.28	41.45	44.34	35.26	2.37	38.44
YER095W_RAD51	44.7	40.8	42.23	45.87	40.23	41.12	43.63	43.35	43.52	43.97	41.17	43.78	42.72	43.27	44.02	42.8	1.52	40.51
YER096W_SHC1	3.29	2.54	2.05	2.48	1.41	2.55	2.32	0.94	3.28	1.7	3.3	3	1.87	3.66	1.89	1.74	0.78	2.28
YER098W_UBP9	13.02	10.44	11.3	14.05	10.27	13.67	13.87	14.62	14.07	9.32	11.59	11.21	9.27	10.8	15.9	14.88	2.1	11.79
YER099C_PRS2	21.77	18.63	18.11	21.31	20.1	18.59	18.25	25.8	21.33	18.82	20.55	20.46	18.49	22.89	22.81	19.85	2.12	19.4
YER100W_UBC6	56.63	48.55	57.13	58.79	68.44	52.99	69.73	62.11	59.93	62.82	62.01	59.96	63.99	70.59	68.63	61.04	6.07	58.2
YER101C_AST2	2.79	2.31	2.21	2.37	2.02	2.69	1.81	2.84	2.95	2.02	2.46	2.03	3.13	2.7	2.1	2.97	0.41	2.34
YER102W_RPS8B	2003.76	1989.68	1991.86	1994.43	1993.9	2011.07	2046.73	2021.98	2020.06	2050.9	2025.04	2042.24	2020.61	2038.94	1983	2001.43	21.93	1897.5
YER103W_SSA4	1.58	1.39	1.32	1.44	1.61	1.59	1.25	1.24	1.37	1.3	1.22	1.21	1.08	1.13	1.69	1.18	0.19	1.28
YER104W_RTT105	7.76	4.58	4.76	5.32	5.2	4.31	4.67	6.67	4.26	4.2	4.09	6.08	4.27	5.66	6.88	3.9	1.15	4.93
YER105C_NUP157	77.93	71.42	72.76	76.96	73.96	78.02	72.99	76.09	71.22	69.98	82.8	77.12	80.11	81.66	73.32	67.6	4.3	71.07
YER106W_MAM1	0.03	0	0.05	0.05	0.03	0.05	0.05	0.03	0.05	0.16	0.03	0	0.08	0.05	0.05	0	0.04	0.04
YER107C_GLE2	7.68	7.72	7.61	7.44	7.31	7.13	6.97	6.53	6.99	7.72	7.95	6.68	7.69	7.73	7.48	7.81	0.43	6.99
YER109C_FLO8	3.12	2.68	3.17	3.32	3.41	2.55	2.95	3.05	2.68	3.07	2.96	3.02	3.02	3.31	3.57	2.83	0.28	2.88
YER110C_KAP123	1070.19	1019.18	1025.06	1018.73	1037.39	1019.83	1026.65	1016.65	1018.96	1027.43	1053.91	1025.74	1039.59	1071.48	1053.79	995.79	20.65	973
YER111C_SWI4	5.84	4.5	5.34	4.98	5.59	4.97	5.68	4.52	6.13	5.09	4.56	6.8	6.03	6.64	5.37	5.88	0.71	5.22
YER112W_LSM4	4	3.44	2.89	3.47	4.11	3.09	3.82	3.21	3.14	3.85	3.44	2.65	4.04	4.12	3.31	2.75	0.49	3.28
YER113C_TMN3	100.74	85.15	96.5	91.47	90.94	102.43	100.98	106.93	93.99	92.83	93.8	91.54	99.59	96.92	92.86	95.27	5.38	90.43
YER114C_BOI2	56.51	55.09	57.08	57.23	48.9	42.48	52.7	40.75	46.86	48.76	48.86	51.11	46.1	53.99	45.48	47.85	5.11	47.34
YER115C_SPR6	319.11	180.84	265.85	215.68	266.02	309.04	242.55	264.75	314.26	283.4	254.79	174.69	197.51	244.44	215.49	229.85	44.94	236.66
YER116C_SLX8	4.85	3.23	3.72	2.99	2.13	3.03	4.44	2.42	3.06	2.08	4.09	3.55	3.86	3.09	4.05	2.31	0.83	3.16
YER117W_RPL23B	672.35	673.74	706.35	681.14	683	689.05	690.44	685.88	686.87	694.09	684.82	667.78	675.97	686.14	691.05	689.47	9.42	645.15
YER118C_SHO1	57.23	61.75	56.91	66	53.21	61.15	54.58	61.09	61.45	56.89	53.92	59.98	59.96	62.52	52.53	56.13	3.85	55.24
YER120W_SCS2	94.51	95.26	91.74	95.35	95.98	91.87	92.98	103.12	97.58	97.69	105.74	96.37	99.82	96.77	96.24	90.6	4.01	90.92
YER121W_YER121W	0.61	0.3	0.4	0.52	0.26	0.3	0.84	0.74	0.35	0.18	0.31	0.31	0.35	0.09	0.36	0.39	0.2	0.38
YER122C_GLO3	30.32	31.59	29.49	30.85	33.18	32.17	34.31	31.9	31.66	31.55	32.49	32.83	33.1	31.77	32.74	32.15	1.17	30.19
YER123W_YCK3	5.9	6.85	4.99	6.3	5.76	5.45	6.34	6.92	6.35	5.84	5.88	5.89	6.45	7.31	5.82	6.19	0.58	5.81
YER124C_DSE1	37.82	36.62	41.12	39.05	35.09	45.83	38.06	46.66	39.09	38.81	36.97	35.51	37.86	39.41	36.28	36.48	3.31	36.7
YER125W_RSP5	118.74	108.28	119.82	112.51	109.73	106.12	123.39	121.48	114.48	123.73	105.35	119.84	111.44	117.75	112.22	103.77	6.57	107.95
YER126C_NSA2	160.83	142.19	163.13	154.88	150.25	156.29	131.25	147.11	143.25	148.23	144.71	152.92	160.11	150.46	153.91	150.64	8.05	142.25
YER127W_LCP5	7.05	5.72	6.63	6.94	6.6	7.43	6.43	6.17	6.15	6.83	6.36	7.35	6.22	5.9	6.96	6.5	0.49	6.22
YER128W_VFA1	1.97	2.26	1.59	2.18	2.61	1.68	2.14	2.32	1.26	1.6	1.92	1.8	1.81	1.21	1.77	1.82	0.37	1.78
YER129W_SAK1	6091.87	5483.93	6430.49	6239.61	6537.09	6834.04	6081.05	6095.37	6795.14	5536.36	6332.93	6504.98	5208.56	6068.78	5894.01	5410.44	487.93	5766.62
YER130C_COM2	1.13	1.26	0.96	1.14	1.31	1.2	1.19	1.27	1.23	1.33	0.97	1.17	1.27	1.18	1.06	0.94	0.12	1.1
YER131W_RPS26B	944.64	977.95	958.85	971.46	964.78	984.91	988.18	949.33	989.67	999.52	974.28	966.99	967.01	957.53	958.82	923.98	19.01	911.58
YER132C_PMD1	66.27	67.55	70.14	47.33	55.63	60.86	64.06	56.98	50.6	54.56	54.41	68.53	62.19	56.31	56.33	73.07	7.43	57.19
YER133W_GLC7	1549.1	1590.8	1442.05	1514.6	1565.64	1557.96	1484.13	1473.88	1559.98	1500.05	1442.1	1577.99	1542.09	1600.32	1540.16	1407.7	57.87	1435.67
YER134C_YER134C	7.37	7.94	6.75	8.15	7.8	7.87	8.04	7.91	7.68	7.1	8.8	10.3	6.95	9.51	8.33	8.85	0.93	7.66
YER135C_YER135C	3.47	0.57	3.47	0	1.15	0	0.58	0	4.04	0.58	0.58	1.73	0.58	0	1.17	0.57	1.33	1.17
YER136W_GDI1	56.29	56.91	54.1	54.91	46.86	51.21	54.71	57.4	57.42	57.08	57.29	49.51	53.59	53.1	52.95	55.79	3.07	51.3
YER137C_YER137C	4.1	4.36	5.91	4.25	5.37	5.34	4.93	6.58	7.52	5.61	10.2	5.7	3.77	3.79	4.98	5.14	1.61	5.24
YER138C_YER138C	0	0	0	0	0	0	0	0	0	0	0	0	0	0	0	0	0	0
YER139C_RTR1	4.25	3.33	2.33	3.37	2.35	2.87	2.38	3.32	3.04	3.85	2.77	2.64	2.81	2.77	3.97	2.75	0.59	2.91
YER140W_EMP65	18.75	22.09	20.68	23.26	21.09	19.51	19.11	22.46	22.49	18.87	21.53	19.43	20.96	21.17	20.3	18.09	1.54	19.49
YER141W_COX15	61.01	56.87	60.39	62.03	58.63	53.71	55.92	61.15	61.45	58.33	59.58	62.27	57.37	62.32	64.39	54.77	3.03	56.07
YER142C_MAG1	0.41	0.2	0.31	0.44	0.67	0.41	0.39	0.71	0.7	0.6	0.57	0.41	0.42	0.34	0.34	0.36	0.15	0.44
YER143W_DDI1	106.43	112.32	120.39	118.08	117.87	121.65	124.43	125.02	121.47	116.53	98.21	130.79	137.72	122.33	122.83	113.29	9.2	112.86
YER144C_UBP5	20.83	19.83	23.3	18.28	18.15	18.93	17.97	22.81	19.17	18.34	20.67	19.97	18.36	18.14	14.55	18.41	2.07	18.22
YER145C_FTR1	52.21	50.58	51.77	49.87	51.32	50.25	51.72	52.51	52.94	50.41	55.48	50.61	50.59	52.33	52.44	48.75	1.56	48.55
YER146W_LSM5	1.45	1.29	1.75	1.59	1.73	1.72	0.87	1.69	1.74	2.34	2.19	1.3	1.6	0.88	1.47	1.14	0.4	1.48
YER147C_SCC4	6.36	6.96	5.96	5.58	7.25	6.98	6.56	5.23	7.29	7.88	8.1	4.8	5.9	7.76	6.86	6.58	0.95	6.29
YER148W_SPT15	433.46	414.68	430.19	428.11	439.91	403.76	404.81	417.38	404.55	398.17	391.22	428.43	430.28	454.54	399.93	400.48	18.03	394
YER149C_PEA2	3.28	2.65	2.54	2.8	2.54	2.02	2.93	3.18	3.34	2.62	3.11	3.23	2.45	3.7	3.25	3.32	0.44	2.79
YER150W_SPI1	5.41	6.68	6.42	6.99	6.79	6.98	5.54	7.41	5.84	4.83	5.87	6.2	5.64	7.27	5.65	8.01	0.86	6.02
YER151C_UBP3	47.7	47.74	41	39.23	47.25	47.53	46.41	49.05	39.66	46.83	50.37	43.54	48.14	46.28	46.45	45.89	3.27	43.31
YER152C_YER152C	16.5	14.64	18.36	14.2	15.27	17.18	13.79	15.53	16.09	16.3	15.44	15.41	16.59	18.94	15.89	15.26	1.37	15.1
YER153C_PET122	0.1	0.08	0.19	0.13	0.1	0.1	0.03	0.14	0.07	0.09	0.14	0.08	0.13	0.09	0.07	0.16	0.04	0.1
YER154W_OXA1	21.56	23.06	22.5	19.24	17.64	21.47	23.17	19.81	16.28	17.4	20.11	22.48	17.62	17.79	20.37	20.27	2.22	19
YER155C_BEM2	21.75	24.33	24.85	24.35	24.1	22.45	23.38	25.42	24.24	25.88	21.79	23.5	24.53	25.05	24.24	24.82	1.2	22.7
YER156C_MYG1	50.85	52.66	48.66	51.28	51.12	51.77	49.78	49.24	53.87	53.49	53.47	51.92	53.94	50.03	49.66	49.57	1.76	48.42
YER157W_COG3	166.73	188.14	180.08	166.67	184.27	175.41	162.42	174.9	174.84	169.52	170.45	168.08	191.66	152.23	216.54	148.17	16.15	165.07
YER158C_YER158C	15.37	14.06	14.65	15.49	13.52	13.04	13.83	15.81	13.75	14.63	16.02	12.87	11.96	14.03	13.2	13.03	1.17	13.32
YER159C_BUR6	5.01	5.51	5.84	5.02	4.7	5.62	5.56	4.77	5.81	5.81	4.64	4.4	5.58	5.04	6.21	5	0.53	5
YER161C_SPT2	28.58	29.67	23.18	20.59	26.07	22.56	26.95	26.76	28.98	29.54	21.82	25.64	29.38	24.37	24.53	25.75	2.9	24.54
YER162C_RAD4	1.29	1.26	1.34	1.46	1.57	1.57	1.06	1.27	0.97	1.5	1.11	1.44	1.52	1.33	1.06	1.27	0.19	1.25
YER163C_GCG1	6.9	9.36	8.94	7.5	7.82	7.36	7.78	8.57	7	8.28	8.37	6.75	8.19	7.26	8.49	8.37	0.76	7.51
YER164W_CHD1	6.46	7.21	6.97	6.39	6.55	6.93	6.25	6.57	6.12	6.43	6.55	7.33	6.55	6.9	7.64	6.51	0.42	6.34
YER165W_PAB1	163.26	159.12	160.96	162.06	163.04	165.07	159.16	161.9	164.25	158.6	161.58	158.45	161.5	163.12	165.89	158.39	2.4	152.28
YER166W_DNF1	39.38	41.07	39.35	42.07	42.82	42	43.19	42	41.74	42.16	45.27	39.73	42.84	42.55	40.32	39.43	1.65	39.27
YER167W_BCK2	7.67	8.41	10.45	9.87	8.61	7.56	9.02	9.06	8.28	7.86	9	8.93	8.15	8.64	8.07	7.7	0.8	8.12
YER168C_CCA1	51.36	44.5	47.84	45.73	47.44	50.26	48.42	46.5	44.24	44.45	46.74	56.18	46.44	50.28	54.07	49.71	3.43	45.74
YER169W_RPH1	6.48	6.32	6.76	7.29	7.42	6.43	6.34	6.59	7.57	6.85	7.24	6.49	6.73	7.79	7.27	7.04	0.47	6.53
YER170W_ADK2	0.5	0.45	0.56	0.48	0.37	0.35	0.38	0.3	0.44	0.35	0.42	0.24	0.44	0.59	0.51	0.41	0.09	0.41
YER171W_RAD3	11.98	12.25	12.24	11.09	11.05	10.99	10.54	10.51	12.38	12.46	11.6	11.26	11.14	13.02	11.77	11.88	0.73	10.99
YER172C_BRR2	82.26	93.73	85.22	77.92	92.31	90.19	82.92	85.91	94.98	85.19	83.56	87.25	82.48	85.86	91.96	80.54	4.97	81.6
YER173W_RAD24	6.18	6.66	4.91	7.82	6.72	7.75	8.17	6.12	6.65	5.63	8.27	9.26	8.64	7.89	9.63	5.87	1.37	6.91
YER174C_GRX4	12.33	14.38	12.32	13.33	12.49	13.92	12.8	12.61	13.22	12.25	11.81	13.35	13.8	13.75	13.25	12.14	0.75	12.27
YER175C_TMT1	7.57	8.03	5.92	6.36	6.11	8.65	7.59	8.25	6.84	7.02	7.48	5.41	9.23	7.14	6.23	5.45	1.13	6.73
YER176W_ECM32	19.61	18.09	20.18	18.84	19.3	18.92	19.2	18.87	19.51	16.48	17.8	20.2	18.69	20.92	19.86	21.77	1.25	18.2
YER177W_BMH1	530.35	518.45	558.49	550.21	545.56	542.95	552.31	544.81	527.94	540.91	553.52	534.93	544.67	564.7	548.48	531.91	12.07	511.9
YER179W_DMC1	0.12	0.35	0	0.12	0	0.24	0	0	0.12	0	0	0.36	0	0.12	0.24	0.23	0.13	0.12
YER180C_ISC10	12.94	10.52	15.64	15.27	14.1	13.06	12.13	11.74	12.77	13.44	12.84	13.14	13.51	13.44	11.39	12.27	1.31	12.32
YER181C_YER181C	0	0	0.38	0.19	0	0	0	0	0	0	0	0.19	0	0	0.19	0	0.11	0.06
YER182W_FMP10	2.98	2.96	2.46	2.73	2.77	2.76	2.19	2.81	2.47	2.23	2.86	3.17	2.56	2.49	3.23	2.84	0.3	2.58
YER183C_FAU1	18.9	17.29	14.13	18.08	16.96	15.18	17.33	17.76	16.37	16.42	14.07	16.79	19.79	16.61	20.6	15.81	1.8	16.11
YER184C_TOG1	3.49	5.58	4.35	4.33	5.91	4.11	7.2	5.69	7.35	3.61	4.93	3.94	5.2	4.47	5.74	4.91	1.15	4.82
YER185W_PUG1	3	2.95	4.48	1.49	5.21	3.7	1.5	4.73	2.24	4.51	0.75	5.22	5.24	6.01	1.51	2.94	1.65	3.36
YER186C_YER186C	504.04	549.42	618	762.09	602.44	504.92	704.51	633.41	596.56	521.16	591.54	533.58	684.72	581.84	558.1	610.69	72.77	566.46
YER187W_YER187W	0	0	0	0	0	0	0	0	0	0	0	0.41	0	0	0	0.41	0.14	0.06
YER189W_YER189W	0	0	0	0	0	0	0	0	0	0	0	0	0	0	0	0	0	0
YER190C-B_YER190C-B	0	0	0	0	0	0	0	0	0	0	0	0	0	0	0	0	0	0
YER190W_YRF1-2	0	0	0	0	0	0	0	0	0	0	0	0	0	0	0	0	0	0
YFL001W_DEG1	1.88	2.25	2.21	2	2.26	2.27	2.19	2.11	2.09	2.15	2.35	2.24	2.46	2.02	2.3	2.1	0.15	2.06
YFL002C_SPB4	34.33	32.23	32.09	33.33	34.98	29.36	29.45	35.83	30.62	30.8	33.94	29.09	30.54	30.25	33.33	34.54	2.2	30.41
YFL002W-A_YFL002W-A	0	0	0	0	0	0	0	0	0	0	0	0	0	0	0	0	0	0
YFL002W-B_YFL002W-B	0	0	0	0	0	0	0	0	0	0	0	0	0	0	0	0	0	0
YFL003C_MSH4	1.28	1.62	2.56	0.73	1.09	2.16	2.01	0.96	1.64	2.75	0.91	1.27	1.64	0.92	0.37	0.89	0.67	1.38
YFL004W_VTC2	6.6	6.58	6.56	6.84	6.46	6.41	6.46	7.02	6.79	7.22	6.87	6.56	7.1	6.92	6.42	6.63	0.25	6.33
YFL005W_SEC4	15	14.33	15.64	14.65	14.58	14.11	14.81	14.46	14.25	14.28	14.28	15.31	15.02	14.22	14.44	15.06	0.45	13.82
YFL007W_BLM10	28.56	26.42	26.66	28.28	26.38	27.27	28.2	26.87	27.26	27.81	26.93	26.65	25.28	24.73	27.17	26.26	1.03	25.4
YFL008W_SMC1	60.65	74.93	61.19	61.13	55.82	62.49	60.33	59.13	67.98	69.49	63.67	63.58	63.5	60.05	58.99	57.2	4.84	59.12
YFL009W_CDC4	14.28	12	12.26	12.69	13.56	13.49	13.24	14.35	12.91	14.12	16.18	13.7	14.96	13.44	13.79	12.04	1.1	12.83
YFL010C_WWM1	113.11	157.18	114.81	125.26	123.22	136.29	141.02	133.92	125.46	124.54	145.37	119.78	146.88	146.41	127.51	124.69	12.75	124.6
YFL011W_HXT10	0	0	0.03	0	0	0	0.03	0.03	0	0.03	0	0	0	0	0.03	0	0.02	0.01
YFL013C_IES1	69.45	69.39	69.94	48.36	58.63	61.41	68.48	55.08	62.5	51.42	64.35	53	56.9	55.61	74.32	68.68	7.84	58.55
YFL014W_HSP12	18.88	18.41	17.7	19.63	20.32	19.29	19.04	20.16	17.62	16.91	21.01	16.48	17.41	18	18.85	20.96	1.39	17.77
YFL015C_YFL015C	0	0.42	0	0.42	0	0	0	0	0.43	0.86	0	0.42	0	0.86	0.43	0	0.31	0.24
YFL017C_GNA1	10.69	7.45	8.94	9.5	12.1	8.35	9.47	10.62	10.76	8.84	9.94	9.75	9.54	10.86	9.37	9.43	1.11	9.22
YFL018C_LPD1	6526.56	6633.07	6169.06	6426.48	6320.04	6582.29	6431.88	7113.43	6598.99	6676.03	6083.38	6491.93	6616.52	6503.3	6317.79	6487.2	233.06	6130.06
YFL019C_YFL019C	0.05	0	0	0	0	0.04	0	0	0.05	0	0	0	0.05	0	0.05	0	0.02	0.01
YFL020C_PAU5	0	0	0	0.05	0	0.09	0	0	0	0.05	0	0.05	0	0	0	0	0.03	0.02
YFL021W_GAT1	1.33	1.44	1.49	2.08	1.42	1.34	2.39	1.66	1.27	1.72	1.01	1.13	1.63	1.58	1.26	1.67	0.35	1.46
YFL022C_FRS2	48.9	48.83	48.89	52.8	49.42	48.36	49.02	50.41	46.87	51.51	50.98	50.83	47.68	50.36	48.67	50.55	1.53	46.8
YFL023W_BUD27	3.17	3.66	3.84	3.76	3.11	3.67	3.28	3.58	3.22	3.88	3.36	3.67	3.37	3.48	3.15	2.84	0.3	3.26
YFL024C_EPL1	13.98	13.93	14.92	13.25	15.24	14.1	14.37	16.89	13.95	13.67	12.27	11.36	12.63	13.32	12.66	12.65	1.32	12.97
YFL025C_BST1	23.1	21.36	20.37	20.54	18.69	19.21	21.1	20.21	18.6	20.61	20.46	19.74	18.29	19.18	20.64	19.06	1.24	18.97
YFL026W_STE2	4.46	3.37	2.5	2.48	1.55	2.77	3.12	2.3	1.76	2.72	1.88	2.68	3.53	3.03	1.16	1.93	0.83	2.47
YFL027C_GYP8	2.65	3.88	4.38	2.35	4.05	3.4	2.59	3.78	2.79	3.6	5.39	2.92	4.87	3.74	3.33	2.46	0.88	3.36
YFL028C_CAF16	16.91	16.91	17.82	16.46	15.01	19.02	19.71	17.39	20	17.96	21.33	20.26	16.53	17.95	20.23	17.11	1.75	17.2
YFL029C_CAK1	10.82	10.48	11.19	13.57	11.62	13.63	11.55	11.99	13.24	9.49	16.82	8.68	12.58	11.24	12.37	13.01	1.9	11.42
YFL030W_AGX1	1.05	1.36	0.95	1.04	0.88	0.8	1.28	0.92	0.85	0.79	1.01	1.22	1.16	1.19	0.81	0.87	0.18	0.96
YFL031W_HAC1	22202.8	22944.2	21603.9	23038.6	24206.2	24121.8	20062.8	21385.1	23142.2	21282.1	21521.8	24556.5	22481.7	21704.2	20032.4	25256	1538.16	21240
YFL033C_RIM15	39.35	35.62	30.77	39.33	35.28	38.89	44.29	41.83	42.09	39.38	29.74	41.73	42.56	38.48	41.06	37.52	4.08	36.59
YFL034C-A_RPL22B	9.81	8.82	9.38	8.69	9.48	10.33	10.15	8.98	8.52	9.76	9.78	9.96	8.95	9.22	9.75	8.53	0.58	8.86
YFL034C-B_MOB2	1.59	1.78	1.17	1.48	1.49	1.73	1.81	1.57	1.31	1.75	1.74	1.74	1.53	1.76	1.44	1.52	0.18	1.51
YFL034W_MIL1	11.07	11.57	14.04	11.98	8.34	12.24	11.69	12.1	11.36	11.2	12.33	11.22	11.77	13.73	10.63	10.03	1.33	10.98
YFL036W_RPO41	143.35	146.68	146.37	139.65	151.95	133.74	140.91	159.12	136.01	146.86	144.26	150.54	140.85	143.97	141.4	137.27	6.41	135.84
YFL037W_TUB2	231.97	231.93	245.17	232.49	243.09	244.29	238.85	256.63	230	231.71	240.68	233.7	246.41	243.68	231.3	235.54	7.51	225
YFL038C_YPT1	36.82	34.26	35.3	35.61	35.43	34.18	31.99	33.14	34.97	35.71	35.58	32.41	36.36	36.11	34.27	32.96	1.45	32.74
YFL039C_ACT1	983.43	970.62	998.56	967.23	970.56	971.99	988.97	990.64	974.63	991.79	983.42	952.91	987.52	978.14	981.69	965.62	11.85	921.74
YFL040W_YFL040W	0.22	0	0	0.26	0.03	0.16	0.16	0.14	0.06	0.06	0.13	0.16	0.19	0.06	0.23	0.03	0.08	0.12
YFL041W_FET5	71.11	72.5	72.51	75.32	69.65	67.88	72.11	74.36	71.53	71.38	71.98	70.12	73.42	67.24	79.58	76.5	3.11	68.25
YFL042C_LAM5	17.46	21.69	18.02	18.84	15.79	17	15.69	15.57	15.47	22.69	19.89	19.57	18	17.57	20.32	19.69	2.2	17.38
YFL044C_OTU1	25.41	25.02	32.01	27.7	26.23	30.81	31.65	26.01	21.19	32.56	23.51	21.92	32.78	32.35	21.1	29.41	4.25	26.11
YFL045C_SEC53	246.56	252.34	242.44	242.63	243.03	243.43	245.93	246.38	245.13	239.07	247.83	242.15	240.3	250.82	252.93	234.45	4.88	230.61
YFL046W_FMP32	4.35	3.8	2.56	3.14	2.43	3.87	2.51	3.51	2.55	2.85	4.7	3.95	3.54	2.85	3.31	3.15	0.69	3.16
YFL047W_RGD2	8.71	7.25	4.84	7.31	7.46	7.6	7.71	7.64	6.93	8.45	7.4	5.78	7.24	8.37	7.04	7.85	0.95	6.97
YFL048C_EMP47	17.31	16.57	18.34	16.27	17.76	16.65	16.69	17.08	15.44	16.53	16.22	16.61	16.85	17	15.98	16.03	0.71	15.77
YFL049W_SWP82	72.47	47.55	68.58	60.13	60.01	65.65	69.24	56.74	64.61	73.35	73.14	58.45	72.98	54.05	73.68	65.2	7.94	61.4
YFL050C_ALR2	3.9	5.6	3.55	4.09	4.17	2.33	4.12	4.17	3.38	2.94	4.02	3.92	2.67	4.33	4.83	4.37	0.81	3.72
YFL051C_YFL051C	12.71	11.69	12.09	12.06	11.91	11.33	9.94	13.88	11.06	11.23	12.04	11.13	12.57	11	11	11.02	0.92	11.03
YFL052W_ZNF1	0.38	0.85	0.69	0.38	0.27	0.34	1.28	0.77	0.45	0.52	0.66	0.69	0.97	0.63	0.42	0.51	0.26	0.59
YFL053W_DAK2	11.32	13.8	7.02	11.28	15.26	10.66	11.08	7.69	11.03	11.12	18.39	13.14	12.14	12.74	14.45	10.84	2.74	11.45
YFL054C_AQY3	21.32	17.45	17.09	20.45	20.25	19.49	16.57	19.02	19.94	14.22	14.71	19.74	16.27	17.16	14.57	12.02	2.68	16.65
YFL055W_AGP3	0.16	0.24	0.56	0.24	0.87	0.47	0.4	0.93	0.8	0.64	0.8	0.16	0.48	0.64	0.73	0.31	0.26	0.51
YFL056C_AAD6	0	0	0	0	0	0	0	0	0.1	0	0	0.2	0	0	0	0	0.05	0.02
YFL058W_THI5	0	0	0	0	0	0	0	0	0	0	0	0	0	0	0	0	0	0
YFL059W_SNZ3	0	0	0	0	0	0	0	0	0	0	0	0	0	0	0	0	0	0
YFL060C_SNO3	0	0	0	0	0	0	0	0	0	0	0	0	0	0	0	0	0	0
YFL061W_DDI2	0	0	0	0	0	0	0	0	0	0	0	0	0	0	0	0	0	0
YFL064C_YFL064C	0	0	0	0	0	0	0	0	0	0	0	0	0	0	0	0	0	0
YFL065C_YFL065C	0	0	0	0	0	0	0	0	0	0	0	0	0	0	0	0	0	0
YFL066C_YFL066C	0	0	0	0	0	0	0	0	0	0	0	0	0	0	0	0	0	0
YFL068W_YFL068W	0	0	0	0	0	0	0	0	0	0	0	0	0	0	0	0	0	0
YFR001W_LOC1	210.79	243.24	211.69	199.6	211.78	217.64	204.92	217.92	231.4	200.93	218.32	212.06	214.51	225.07	210.94	231.87	11.68	204.37
YFR002W_NIC96	59.87	65.19	58.29	64.95	56.55	59.55	64.33	52.82	62.76	58.94	60.59	65.45	64.76	61.66	56.14	56.69	3.85	57.2
YFR003C_YPI1	4.42	4.99	6.16	4.57	7.33	3.73	5.35	5.81	5.49	6.51	4.98	5.68	6.1	5.75	5.24	5.66	0.86	5.21
YFR004W_RPN11	19.67	20.51	20.06	20.46	22.55	18.6	19.19	20.13	17.55	20.15	20.53	19.05	20.94	22.07	21.49	19.88	1.26	19.06
YFR005C_SAD1	18.83	20.1	20.31	14.7	16.3	21.52	16.99	16.31	13.73	17.97	14.43	19.17	19.08	17.5	16.85	16.32	2.23	16.61
YFR006W_YFR006W	173.43	173.32	168.14	149.16	174.32	160.61	165.92	151.22	168.36	166.49	169.19	170.22	154.83	170.6	166.23	166.55	7.71	156.25
YFR007W_YFH7	3.96	4.37	4.7	3.64	4.57	3.75	4.54	4.31	4.26	4.13	3.5	3.91	3.97	3.96	4.58	3.75	0.37	3.9
YFR008W_FAR7	1.26	1.66	0.84	0.88	1.3	1.15	1.45	1.68	0.89	1.03	1.08	0.65	1.08	0.7	2.27	1.24	0.42	1.15
YFR009W_GCN20	398.07	420.8	408.1	376.38	400.47	391.41	390.05	378.24	404.49	407.74	416.45	414.42	422.14	371.31	402.03	412.78	15.77	378.27
YFR010W_UBP6	121.7	146.22	138.89	134.98	132	128.12	139.3	140.4	151.19	141.43	135.91	130.54	131.11	147.24	143.17	131.52	7.83	129.5
YFR011C_MIC19	4.5	3.72	4.06	4.56	4.52	5.08	4.49	4.28	5.98	3.48	4.28	4.74	4.77	4.77	4.75	4.2	0.57	4.28
YFR012W_DCV1	0	0	0	0	0	0	0	0	0	0	0	0	0	0	0	0	0	0
YFR013W_IOC3	9.99	8.08	9.65	8.73	9.56	7.58	9.81	9.35	9.13	9.21	8.03	9.51	8.43	9.23	8.96	8.26	0.71	8.48
YFR014C_CMK1	2.97	3.2	3.85	3.34	4.23	4.08	3.45	2.87	3.28	3.56	3.74	3.77	3.93	3.71	3.53	2.83	0.42	3.34
YFR015C_GSY1	138.41	135.37	142.94	131.07	138.39	136.57	131.64	139.45	132.6	144.55	147.15	134	145.38	136.88	135.39	139.6	4.91	130.25
YFR016C_AIP5	30.76	31.57	30.39	36.66	30.33	29.9	34.06	35.82	29.97	31.47	30.89	33.75	31.3	32.33	32.26	30.59	2.06	30.24
YFR017C_IGD1	0.24	0.38	0.26	0.19	0.3	0.13	0.3	0.34	0.31	0.36	0.34	0.38	0.3	0.46	0.26	0.29	0.08	0.29
YFR018C_YFR018C	45.19	50.92	53.36	50.46	43.04	50.65	45.64	48.1	48.65	47.04	57.68	42.62	43.84	43.12	46.85	55.15	4.51	45.69
YFR019W_FAB1	8.71	7.43	8.22	9.05	8.74	8.52	8.79	7.29	6.83	10.13	8.98	7.59	9.05	8.67	7.69	9.18	0.86	7.98
YFR020W_CSS2	4.4	2.88	5.22	3.43	4.57	4.64	4.85	4.13	5.03	4.2	4.04	4	4.44	4.2	4.08	4.17	0.57	4.05
YFR021W_ATG18	8.41	7.75	7.6	8.39	7.46	7.99	6.59	9.05	9.12	7.31	7.33	6.79	6.83	7.12	6.88	6.83	0.8	7.19
YFR022W_ROG3	3.44	3.61	3.45	3.43	2.66	3.03	1.97	3.3	1.53	1.87	2.91	3.32	3.28	3.74	3.38	2.41	0.68	2.82
YFR023W_PES4	0	0	0	0	0.08	0	0	0	0	0	0	0	0	0	0	0	0.02	0.01
YFR024C-A_LSB3	132.15	173.47	148.75	157.7	123.08	149.65	136.89	158.06	148.3	171.29	157.02	149.59	154.9	145.3	142.27	142.16	13.06	141.39
YFR025C_HIS2	18.83	15.43	17.56	15.95	15.35	16.03	15.94	15.65	11.95	19.17	17.27	16.02	16.13	14.45	17.86	15.91	1.72	15.37
YFR026C_ULI1	0.58	0.53	0.91	0.33	0.45	0.85	0.7	0.17	0.37	0.79	0.83	0.53	0.66	0.45	0.5	0.81	0.21	0.57
YFR027W_ECO1	0.64	0.97	0.48	0.41	0.76	0.54	0.77	0.71	0.8	0.77	0.26	0.86	0.61	0.9	1	0.34	0.22	0.65
YFR028C_CDC14	7.93	9.3	8.8	9.43	8.66	9.45	8.91	10.32	8.86	8.82	10.58	8.34	8.52	8.29	10.57	8.67	0.8	8.6
YFR029W_PTR3	8.01	10.99	10.13	7.98	7.95	11.42	8.95	8.61	7.86	9.78	7.91	9.14	9.73	11.23	10.9	7.73	1.34	8.8
YFR030W_MET10	4.39	3.57	4.36	3.61	3.87	4.08	3.88	4.28	3.85	3.94	3.66	3.33	3.87	4.77	3.76	3.84	0.36	3.73
YFR031C_SMC2	26.51	25.36	32.15	26.96	30.06	26.09	27.78	25.3	23.13	25.49	23.38	21.88	26.86	23.75	26.74	26	2.56	24.71
YFR032C-B_MIN10	798.22	814.02	801.72	747.4	825.71	823.02	806.87	788.64	804.26	789.29	797.88	801.35	727.7	755.2	779.67	725.69	31.41	742.24
YFR032C_RRT5	0.37	0	0.37	0.09	0	0	0.56	0	0.19	0.28	0.28	0.09	0.47	0.09	0.09	0.18	0.18	0.19
YFR034C_PHO4	133.56	107.43	106.25	100.41	124.88	117.94	120.61	137.55	98.72	105	126.72	135.21	98.57	135.5	106.97	159.29	17.54	113.66
YFR035C_YFR035C	4.05	4.67	4.23	4.41	4.11	5.17	5.13	4.07	4.41	5.14	5.58	4.03	4.3	3.1	5.42	4.49	0.64	4.29
YFR036W_CDC26	0.59	0.41	0.24	0.37	0.58	0.36	0.42	0.23	0.15	0.39	0.44	0.29	0.34	0.32	0.37	0.5	0.12	0.36
YFR037C_RSC8	27.52	26.1	26.71	27.94	28.61	26.38	25.76	26.38	26.45	27.66	26.2	27.59	27.74	26.63	29.19	25.18	1.08	25.48
YFR038W_IRC5	6.21	7.08	7.17	6.35	7.44	5.76	6.29	6.76	6.68	6.86	6.76	6.11	6.24	6.45	5.8	6.52	0.48	6.17
YFR039C_OSW7	21.06	22.12	24.32	25.49	27.89	20.12	27.56	23.22	25.71	26.95	21.55	19.74	21.18	25.52	24.48	27.15	2.76	22.75
YFR040W_SAP155	98.4	100.49	80.63	90.12	103.73	80.44	95.2	84.18	87.86	88.6	85.78	92.5	89.2	89.21	89.54	93.36	6.57	85.64
YFR041C_ERJ5	24.7	27.99	33.54	26.85	28.67	26.62	31.34	27.84	26.43	30.7	28.68	25.45	29.05	23.05	28.78	23.65	2.79	26.24
YFR042W_KEG1	7.89	7.77	7.81	7.33	7.15	6.98	8.21	8.92	9.49	6.76	7.63	7.7	9.37	7.79	7.35	7.26	0.8	7.42
YFR043C_IRC6	4.16	4.09	6.06	4.52	5.44	3.55	4.55	3.49	4.05	4.47	4.46	4.51	4.54	7.03	4.02	5.09	0.91	4.41
YFR044C_DUG1	373.19	380.2	394.05	382.74	395.47	361.63	389.61	384.96	402.95	394.51	381.95	384.71	374.31	380.39	388.12	367.89	10.81	361.62
YFR045W_MRX20	14.44	14.02	14.87	14.59	11.75	11.89	13.68	11.56	14.31	13.32	11.68	8.38	11.24	13.22	10.16	15.24	1.91	12.13
YFR046C_CNN1	1.15	1	1.35	1.14	0.81	1.1	1.25	1.42	1.24	1.09	0.89	0.85	1.44	1.42	0.93	1.57	0.23	1.11
YFR047C_BNA6	1162.92	1130.24	1160.05	1312.32	1134.4	1157.4	1203.67	1113.22	1250.93	1264.64	1055.54	1228.98	1224.54	1167.2	1204.93	1239.98	65.15	1122.12
YFR048W_RMD8	26.12	25.6	25.21	23.17	27.85	26.29	21.39	23.69	19.25	25.21	27.19	22.64	27.35	24.47	24.51	26.33	2.31	23.44
YFR049W_YMR31	8.61	9.46	9.04	8.79	9	8.55	8.68	9.46	8.92	7.75	9.65	9.47	8.29	10.13	9.4	9.01	0.58	8.52
YFR050C_PRE4	110.41	101.55	103.1	106.87	106.04	108.68	110.41	112.88	110.17	113.08	107.43	107.52	113.83	111.42	105.93	105.06	3.59	102.23
YFR051C_RET2	60.89	60.1	60.74	57.7	59.31	56.3	65.38	60.4	56.55	63.36	58.77	61.5	62.81	60.34	61.54	59.1	2.4	56.89
YFR052W_RPN12	97.24	123.43	113.11	106.4	99.67	118.02	96.77	105.76	102.72	103.1	115.02	100.03	110.42	116.72	114.05	96.33	8.55	101.61
YFR053C_HXK1	211.11	209.29	211.31	225.13	209.17	210.56	218.23	217.98	213.04	210.67	211.42	202.01	210.55	215.95	223.49	207.83	5.89	200.8
YFR054C_YFR054C	0	0.08	0	0	0.23	0.08	0	0	0	0.08	0.08	0.46	0.08	0	0.08	0.08	0.12	0.08
YFR055W_IRC7	415.04	423.22	409.89	424.4	427.1	393.8	419.63	414.22	398.96	408.01	432.12	405.55	401.12	428.7	417.32	418.64	11.22	391.11
YGL001C_ERG26	47	42.41	46.31	44.28	44.7	42.68	47.68	45.47	47.37	46.56	43.81	45.38	45.27	45.46	45.65	40.29	1.97	42.49
YGL002W_ERP6	14.99	14.47	15.32	13.04	14.65	12.81	13.07	15.03	14.6	13.41	15.29	13.54	13.58	13.05	13.98	13.24	0.89	13.23
YGL003C_CDH1	19.31	19.35	24.86	22.16	20.74	21.97	17.34	19.82	18.6	20.79	17.59	20.65	19.56	21.8	24.9	20.37	2.18	19.53
YGL004C_RPN14	2.35	2.68	2.54	2.22	2.73	2.27	2.29	2.59	2.48	2.31	2.41	2.57	2.59	3.03	2.45	2.45	0.21	2.36
YGL005C_COG7	187.19	206.42	207.72	210.55	168.18	205.17	192.49	214.53	240.82	263.92	165.4	191.3	238.04	200.58	199.93	166.28	27.18	193.28
YGL006W_PMC1	14.84	14.73	14.29	15.65	14.72	14.16	17.11	14.63	13.98	15.51	15.7	15.2	15.23	15.73	14.72	13.04	0.92	14.13
YGL007W_BRP1	0.05	0.13	0.19	0.16	0.13	0.05	0.03	0.03	0.11	0.05	0.08	0.05	0.05	0.11	0.08	0.05	0.05	0.08
YGL008C_PMA1	14587	14572.5	14904.8	14778.8	14661.1	14552.2	14798.5	14976.7	14746.6	14918.3	14778.1	14462.1	14791.2	14971.3	15051.1	14557.5	177.64	13899.1
YGL009C_LEU1	153.16	162.66	156.88	174.27	161.18	157	151.63	159.67	157.83	157.22	174.34	159.53	153.58	151.68	167.66	155.81	7.07	150.66
YGL010W_MPO1	5.76	4	3.67	6.34	4.63	4.9	5.43	5.35	4.5	3.78	4.53	5.53	6.07	5.75	4.57	5.55	0.82	4.78
YGL011C_SCL1	13.57	14.23	14.71	12.54	13.62	13.74	15.29	13.86	13.74	14.28	13.59	13.51	14.32	14.35	14.39	13.64	0.62	13.18
YGL012W_ERG4	68.44	67.62	70.17	69.8	70.73	71.35	70.06	72.4	69.44	70.12	71.09	70.5	68.17	69.64	71.02	64.86	1.78	65.72
YGL013C_PDR1	402.24	416.18	415.18	370.7	373.76	401.52	382.82	363.72	392.42	363.52	416.39	460.36	386.91	368.02	390.62	418.62	26.1	373.48
YGL014W_PUF4	16.24	15.19	15.42	16.43	14.82	14.64	15.42	14.88	16.78	16.73	15.88	14.91	16.91	16.29	14.58	16.2	0.82	14.83
YGL015C_BIL2	0.69	0.55	1.16	0.88	0.83	0.73	0.83	0.88	0.55	0.51	1.11	0.55	0.79	0.98	0.84	0.54	0.2	0.74
YGL016W_KAP122	116.63	94.85	113.01	100.78	109.49	98.39	100.85	100.08	117.94	114.36	111.11	107.77	102	101.97	106.62	94.26	7.55	99.86
YGL017W_ATE1	17.52	16.7	15	12.93	15.75	18.96	18.91	16.88	16.15	17.63	15.7	19.73	18.31	16.4	14.93	18.27	1.79	15.97
YGL018C_JAC1	6.51	7.9	5.61	7.39	9.32	9.87	3.79	8.16	7.25	8.53	8.51	7.68	5.61	7.46	6.44	7.87	1.52	7.02
YGL019W_CKB1	24.13	26.74	25.86	25.41	23.3	24.26	24.64	25.61	25.74	25.47	25.41	23.63	25.64	22.75	25.78	25	1.08	23.56
YGL020C_GET1	17.9	15.11	16.09	16.86	13.7	15.11	16.56	14.97	14.75	15.93	15.08	15.46	15.33	17.2	18.04	15.13	1.2	14.97
YGL021W_ALK1	9.37	10.04	10.91	10.13	10.4	10.38	12.85	12.93	10.31	10.02	11.21	12.26	10.79	10.85	9.42	11.35	1.08	10.25
YGL022W_STT3	138.61	134.14	137.85	143.72	135.47	131.62	138.51	135.13	130.69	133.56	137.44	134.02	137.65	139.34	134.96	133.3	3.29	128.19
YGL023C_PIB2	5.59	6.4	5.3	6.45	5.61	6.54	6.46	5.15	5.79	5.81	5.59	5.62	5.18	5.66	4.78	5.66	0.52	5.42
YGL025C_PGD1	2.79	1.64	2.9	2.76	1.93	2.63	2.25	2.66	2.63	1.98	2.48	2.08	1.2	2.13	3.1	1.91	0.51	2.21
YGL026C_TRP5	86.1	87.59	89.44	89.94	86.77	85.27	89.09	86.28	86.82	87.07	88.38	89.46	84.4	83.53	86.49	86.38	1.84	82.05
YGL027C_CWH41	5524.72	5238.27	5097.79	5435.51	5037.65	6087.77	5437.91	5243.77	5868.47	5394.49	5640.94	5807.1	5834.69	5458.94	5541.95	5154.57	300.81	5182.67
YGL029W_CGR1	109.41	84.48	118.34	102.38	109.17	102.06	124.65	114.93	99.24	121.32	115.3	89.61	110.79	105.66	110.47	109.22	10.71	102.22
YGL031C_RPL24A	2510.76	2406.42	2415.72	2384.98	2434.62	2410.95	2527.4	2500.79	2503.24	2517.97	2508.23	2511.65	2466.84	2558.49	2467.19	2389.47	55.25	2327.65
YGL032C_AGA2	0.05	0.09	0.18	0.05	0	0	0.09	0	0.05	0	0.05	0	0.05	0.05	0.05	0	0.05	0.04
YGL033W_HOP2	0.04	0.04	0.07	0.11	0.09	0	0.09	0	0	0.02	0	0.02	0	0	0.02	0.02	0.04	0.03
YGL035C_MIG1	36.27	40.15	41.93	34.35	31.72	32.28	39.81	30.32	33.13	36.86	39.3	38.58	37.57	30.85	30.5	35.23	3.81	33.69
YGL036W_YGL036W	15.38	14.47	14.83	11.9	11.32	13.6	12.18	13.93	14.22	14.94	10.71	13.34	10.63	12.86	12.15	12.82	1.51	12.4
YGL037C_PNC1	121.36	123.46	131.77	133.06	126.74	127.74	128.35	131.77	120.48	124.2	124.97	123.43	130.4	119.16	132.4	123.88	4.5	119.28
YGL038C_OCH1	47.35	46.78	44.03	48.31	44.82	47.27	42.97	44.95	43.69	41.36	43.33	41.17	48.12	40.14	49.33	44.81	2.76	42.42
YGL039W_YGL039W	26.64	42.91	40.68	34.25	37.06	45.48	39.77	30.15	43.48	43.32	42.23	35.18	30.02	26.77	45.97	25.2	7.19	35.08
YGL040C_HEM2	95.1	98.31	101.16	94.6	97.67	107.5	101.19	93.97	101.1	94.14	105.47	96.22	106.65	107.84	105.07	107.77	5.27	95.24
YGL041W-A_DPC13	6.98	8.25	7.99	10.24	11.29	11.33	8.3	9.28	10.85	8.93	13.22	6.44	10.28	9.63	7.88	8.51	1.79	8.89
YGL043W_DST1	16.66	15.09	13.25	16.19	15.13	14.85	17.4	15.23	15.96	15.3	15.39	12.73	15.3	14.66	13.86	16.22	1.2	14.38
YGL044C_RNA15	36.37	32.91	36.21	29.33	38.84	32.62	37.52	38.21	32.93	37.02	32.07	33.24	38.29	36.37	33.19	37.95	2.84	33.29
YGL045W_RIM8	1.05	2.87	1.92	2.53	2.34	2.2	2.11	2.69	3.15	2.43	1.74	1.72	1.55	2.06	0.94	1.22	0.64	1.95
YGL047W_ALG13	2.13	2.67	2.71	2.61	2.56	2.37	2.81	2.98	2.79	2.91	2.74	2.89	2.94	2.68	2.61	2.9	0.22	2.56
YGL048C_RPT6	122.68	114.48	103.19	109.27	106.95	108.24	101.59	104.41	100.14	94.11	113.17	112.31	115.36	111.33	107.31	110.9	6.87	102.49
YGL049C_TIF4632	447.25	438.42	456.38	412.62	401.12	467.34	452.07	455.49	451.84	403.96	458.4	454.6	455.91	429.01	403.63	436.69	22.21	414.53
YGL050W_TYW3	13.62	11.85	12.69	12.22	12.58	13.01	13.76	13.11	13.77	11.61	14.91	14.08	13.59	11.56	12.1	12.29	0.97	12.22
YGL054C_ERV14	46.74	41.81	41.81	45.98	42.9	42.35	43	44.95	43.98	45.21	45.76	44.21	44.18	46.59	47.31	41.34	1.92	41.77
YGL055W_OLE1	903.56	913.99	911.34	922.26	920.81	908.42	925.47	940.33	921.46	917.97	932.6	907.4	935.88	936.91	938.1	910.94	12.08	868.21
YGL056C_SDS23	125.4	125.54	151.26	112.95	125.28	122.54	129.17	110.76	112.4	126.79	122.55	124.74	136.38	132.44	119.96	122	9.83	118.23
YGL057C_GEP7	3.43	3.33	2.73	2.85	4.45	2.97	4.59	3.78	3	2.21	4.12	2.56	2.77	2.78	4.59	3.18	0.76	3.18
YGL058W_RAD6	5.48	6.27	5.46	5.23	6.12	5.15	6.15	6.12	4.62	4.73	5.88	5.55	6.61	4.38	7.07	5.07	0.75	5.33
YGL059W_PKP2	5.08	4.06	4.95	8.21	4.91	5.57	7.99	6.82	5.89	4.84	4.69	4.92	6.32	4.84	3.75	4.18	1.31	5.2
YGL060W_YBP2	2.77	2.96	2.49	2.28	2.62	2.23	2.45	2.67	2.05	3.08	2.85	2.21	2.76	2.35	3.08	2.47	0.32	2.45
YGL061C_DUO1	5.85	4.03	6.36	5.91	4.9	5.16	5.59	7.38	4.43	4.12	4.18	4	5.79	4.97	4.43	6.71	1.04	4.99
YGL062W_PYC1	74.25	68.72	72.89	67.65	70.98	70.01	77.97	71.98	70.76	72.82	68.48	71.5	70.56	72.37	73.27	70.8	2.49	67.5
YGL063W_PUS2	2.17	1.73	2.5	2.63	2.57	2.51	3.29	2.69	3.04	2	2	2.3	2.73	3.02	2.48	2.99	0.43	2.42
YGL064C_MRH4	3.98	2.96	2.68	3.9	3.72	3.67	3.82	3.85	2.67	3.23	3.02	3.46	3.58	2.96	4.13	3.54	0.47	3.27
YGL065C_ALG2	20.85	22.64	20.03	20.85	19.98	16.78	21.32	24.59	21.81	19.04	21.81	18.8	18.94	22.59	21.19	21.56	1.86	19.68
YGL066W_SGF73	25.3	21.26	26.5	18.97	18.45	22.03	26.76	26.98	22.23	27.56	18.17	21.93	30.66	33.38	25.6	27.78	4.39	23.41
YGL067W_NPY1	1278.63	1284.41	1297.79	1344.65	1393.36	1148.88	1321.42	1362.8	1340.42	1280.89	1131.96	1293.2	1171.71	1134.21	1302.22	1349.37	84.47	1207.08
YGL068W_MNP1	20.7	22.1	21.78	20.7	21.08	20.89	22.55	23.97	21.22	22.25	23.45	20.77	21.79	20.3	22.68	19.05	1.25	20.38
YGL070C_RPB9	4.91	5.67	5.34	5.84	5.19	5.39	5.42	5.4	6.14	6.2	5.5	4.63	6.06	5.64	5.58	5.57	0.42	5.23
YGL071W_AFT1	8.79	9.05	9.54	8.83	10.44	9.54	9.75	9.09	10.48	8.72	7.23	8.08	10.65	7.98	8.77	8.1	0.97	8.59
YGL073W_HSF1	38.65	38.24	41.62	38.13	34.72	46.26	40.12	41.25	49.6	45.14	45.02	38.05	50.73	48.25	50.51	38.1	5.17	40.56
YGL075C_MPS2	1.92	2.09	2	1.59	2.58	2.41	2.33	3	2.63	2.66	2.13	1.35	2.68	2.46	2.43	2.75	0.44	2.2
YGL076C_RPL7A	657.06	658	649.96	662.14	662.23	663.2	655.32	680.44	673.19	662.15	658.64	666.98	650.71	660.38	679.48	649.43	9.4	623.45
YGL077C_HNM1	253.28	281.25	265.19	274.27	267.37	258.55	272.61	260.95	266.82	260.74	252.08	265.06	276.86	296.38	253.49	267.54	11.54	252
YGL078C_DBP3	1185.83	1234.85	1289.82	1369.37	1214.03	1106.94	1285.79	1186.11	1188.36	1306.45	1275.55	1297.89	1227.29	1398.19	1279.28	1184.71	75.18	1182.68
YGL079W_KXD1	8.31	10.68	9.91	7.85	7.73	9.86	10.01	10.92	9.08	10.74	8.78	8.87	8.23	7.22	9.57	10.38	1.17	8.78
YGL080W_MPC1	20.89	18.3	21.88	18.73	19.2	16.63	22.45	16.94	18.34	20.14	18.33	20.29	19.42	17.48	20.47	16.44	1.81	18.1
YGL081W_YGL081W	0.05	0.33	0.1	0.13	0.08	0.13	0.03	0.14	0.16	0.1	0.05	0.05	0.18	0.18	0.05	0.23	0.08	0.12
YGL082W_YGL082W	12.52	11.61	11.46	13.17	12.79	11.98	12.4	12.35	13.94	12.97	13.47	13.69	13.43	13.86	12.85	14.22	0.83	12.21
YGL083W_SCY1	44.8	42.66	38.05	38.19	35.8	37.87	39.69	34.26	31.99	36.17	33.11	39.12	42.34	36.03	35.12	36.36	3.52	35.59
YGL084C_GUP1	20.68	21.5	21.71	22.35	20.65	22.61	23.94	20.44	20.24	22.27	21.25	21.28	22.68	20.07	22.09	21.33	1.05	20.36
YGL085W_LCL3	108.24	109.75	83.6	75.78	115.3	88.39	78.26	78.95	100.17	83	59.57	81.39	87.03	76.4	104.3	72.7	15.56	83.43
YGL086W_MAD1	907.65	803.18	994.77	839.95	934.18	895.79	962.99	877.19	849.76	784.21	816.39	810.45	948.85	954.46	822.62	836.91	66.25	829.74
YGL088W_YGL088W	2.7	2.2	1.82	2.22	1.75	2.38	2.3	2.73	2.64	2.54	2.83	2.16	2.82	3.25	2.02	2.3	0.4	2.3
YGL089C_MF(ALPHA)2	0.85	1.5	1.19	0.93	0.84	0.59	2.04	2.24	0.51	0.68	0.76	1.43	0.68	1.19	1.11	1	0.5	1.06
YGL090W_LIF1	0.68	0.41	0.53	0.81	0.51	0.54	0.68	0.45	0.69	0.61	0.9	0.59	0.5	0.58	0.34	0.69	0.15	0.57
YGL091C_NBP35	4.5	4.28	4.18	4.36	3.65	3.37	4.9	3.8	4.12	5.05	4.39	4.65	4.44	3.81	4.54	4	0.45	4.03
YGL092W_NUP145	16.46	15.78	16.37	16.87	17.37	16.37	15.21	16.01	16.6	16.12	15.65	16.29	17.63	16.85	16.12	16.47	0.61	15.46
YGL093W_SPC105	6.24	6.3	7.81	6.38	7.09	7.47	6.85	8.16	8.44	7.26	8.06	6.79	7.49	7.57	6.95	6.92	0.67	6.85
YGL094C_PAN2	52.32	55.5	48.48	53.04	49.06	55.82	46.97	49.5	55.68	48.37	47.23	52.69	50.24	44.28	50.94	51.76	3.36	47.96
YGL095C_VPS45	7.77	7.6	7.79	9.6	8.59	7.25	9.27	7.75	7.27	9.25	7.61	8.26	9.54	7.57	8.96	7.72	0.83	7.8
YGL096W_TOS8	1.28	2.23	0.57	2.26	0.14	0.56	1.14	0.75	1.98	0.86	1.99	0.85	0.71	2	1.15	0.83	0.67	1.17
YGL097W_SRM1	22.17	22.17	21.54	23.77	22.18	23.33	23.17	22.01	24.95	22.46	21.17	21.74	23.46	23.85	24.88	21.24	1.2	21.49
YGL098W_USE1	6.77	7.2	6.71	4.91	6.03	8.67	6.87	5.53	7.44	8.36	8.42	8.03	6.08	5.96	8.03	6.04	1.14	6.6
YGL099W_LSG1	96.98	97.1	106.26	96.1	98.86	84.14	101.09	101.72	87.66	93.37	85.99	87.38	87.03	88.01	98.15	102.64	6.95	89.38
YGL100W_SEH1	502.1	524.87	524.96	470.29	517.5	477.93	554.09	533.58	507.96	498.82	495.04	503.22	486.81	528.38	505.6	485.82	22.26	478.78
YGL101W_YGK1	20.26	22.71	20.93	18.8	19.68	22.22	20.42	19.17	19.54	22.64	22.34	19.56	18.93	21.94	19.98	20.2	1.36	19.45
YGL103W_RPL28	1495.23	1459.16	1503.13	1483.73	1469.71	1476.37	1527.04	1479.07	1485.51	1482.8	1526.51	1491.58	1487.69	1485.33	1503.13	1472.67	18.58	1402.78
YGL104C_VPS73	130.04	152.82	159.07	147.34	139.8	144.57	129.02	172.6	157.07	139.64	136.43	143.89	154.05	148.07	153.83	159.55	11.6	139.97
YGL105W_ARC1	104.7	99.71	100.11	95.73	93.66	103.22	101.61	97.83	97.61	100.84	99.94	98.29	95.59	99.45	103.97	99.67	3.05	93.82
YGL106W_MLC1	260.3	278.47	277.7	234.93	292.12	250.26	286	281.55	279	298.86	297.17	248.19	284.91	293.42	248.79	277.08	19.71	259.32
YGL107C_RMD9	13.44	12.19	15.24	16.73	13.56	13.6	13.06	13.88	13.59	12.68	12.62	14.66	12.05	13.35	13.97	12.52	1.2	12.84
YGL108C_YGL108C	4.28	3.3	2.95	4.68	4.4	3.21	4.6	2.89	4.42	3.06	3.52	3.79	3.87	3.16	4.13	4.6	0.65	3.62
YGL110C_CUE3	6.97	6.91	7.35	8.51	6.66	7.69	8.3	6.29	7.5	7.52	6.6	8.13	6.58	9.22	8.61	6.88	0.86	7.09
YGL111W_NSA1	17.59	18.85	17.63	19.6	18.95	19.27	17.72	16.96	19.52	17.65	18.9	16.71	19.01	17.5	16.97	18.36	0.97	17.19
YGL112C_TAF6	11.82	11.04	12.12	11.96	12.44	10.87	12.63	12.44	12.79	11.73	13.26	12.16	12.63	11.42	13.38	12.05	0.71	11.5
YGL113W_SLD3	5.83	8.57	5.76	5.12	6.4	6.8	5.68	4.88	7.38	9.03	5.86	7.79	6.71	7.88	8.64	4.61	1.4	6.37
YGL114W_YGL114W	15.67	16.47	13.53	15.73	15.24	14.31	14.31	15.73	13.61	14.14	16.58	14.72	15.69	15.22	15.33	12.56	1.11	14.12
YGL115W_SNF4	74.55	70.2	73.24	76.11	77.04	75.35	71.39	69.76	68.49	74.07	90.1	70.05	66.42	73.78	80.98	74.54	5.58	70.1
YGL116W_CDC20	118.82	138.02	127.61	138.22	122.89	132.44	127.13	125.93	121.92	146.33	124.46	126.5	111.79	140.1	128.82	124.11	8.75	121.4
YGL117W_YGL117W	1.63	1.42	1.3	1.53	1.15	1.19	1.21	1.18	1.53	0.94	1.03	2.4	2.05	1.12	1.27	1.96	0.4	1.37
YGL118C_YGL118C	0	0	0	0	0.03	0	0	0	0	0	0	0	0.06	0	0	0	0.01	0.01
YGL119W_COQ8	439.14	445.64	416.97	427.76	433.05	451.76	351.79	393.62	425.1	365.49	432.45	355.18	454.64	353.93	328.97	404.2	41.2	383.58
YGL120C_PRP43	45.7	43.6	40.65	46.34	43.6	41.72	42.91	46.05	43.17	45.28	41.65	41.14	42.82	42.75	46.3	42.57	1.88	41.07
YGL121C_GPG1	0.39	2.44	0.52	0.65	0.52	0.77	0.65	0.14	0.78	2.49	0.13	1.17	1.04	0.92	0.13	0.77	0.7	0.84
YGL122C_NAB2	18.92	18.76	19.92	19.67	18.42	20.07	19.46	19.65	17.73	19.8	18.53	20.19	20.06	18.39	17.77	16.7	1.02	17.95
YGL123W_RPS2	1402.02	1410.15	1433.86	1403.8	1413.95	1398.17	1444.21	1442.92	1426.58	1437.1	1438.1	1398.79	1443.04	1441.27	1441.25	1392.49	19.43	1340.42
YGL124C_MON1	8.55	6.61	8.43	7.17	9.03	7.85	9.26	9.54	7.31	8.81	6.54	8.63	7.2	8.53	7.49	7.25	0.95	7.6
YGL125W_MET13	165.38	141.17	151.41	198.48	170	179.53	198.8	173.15	179.17	170.63	188.07	195.68	184.41	152.68	179.73	196.64	17.57	167.21
YGL126W_SCS3	19.25	17.89	21.44	21.76	17.3	19.03	20.93	16.26	20.06	22.51	16.63	22.45	21.42	17.31	20.8	20.25	2.09	18.67
YGL127C_SOH1	6.48	5.86	8.59	6.57	6.17	6.14	7.69	6.29	6.63	7.44	5.27	7.67	7.4	6.31	7.22	6.52	0.84	6.42
YGL128C_CWC23	2.5	2.88	2.82	2.24	2.69	2.17	1.94	1.21	3.96	1.68	2.67	2.39	2.04	3.04	3.12	2.25	0.64	2.37
YGL129C_RSM23	4.08	4.32	3.92	4.27	3.91	4.54	4.76	3.8	4.15	5.07	4.11	4.36	3.93	4.44	4.09	4.09	0.34	4.01
YGL130W_CEG1	3.72	3.4	3.87	3.63	3.69	3.63	3.45	3.06	4	3.54	3.69	3.91	4.05	3.25	3.4	2.97	0.31	3.39
YGL131C_SNT2	7.23	7.12	7.58	7.49	8.69	7.31	7.93	4.6	7.55	6.31	6.75	8.08	7.58	5.57	8.35	7.48	1.03	6.86
YGL133W_ITC1	66.2	66.48	71.57	71.78	74.9	72.12	68.45	70.55	71.3	69.26	65.12	72.56	72.27	80.01	69.09	73.79	3.67	67.01
YGL134W_PCL10	9.67	9.26	9.78	6.57	9.17	11.12	10.14	9.3	10.18	10.62	9.89	9.97	7.83	6.9	8.99	9.92	1.25	8.86
YGL135W_RPL1B	0	0	0	0	0	0	0	0	0	0	0	0	0	0	0	0	0	0
YGL136C_MRM2	10.96	8.79	10.98	12.8	10.49	8.51	9.89	11.67	11.87	11.35	11.48	11.75	9.33	13.94	9.67	8.83	1.53	10.22
YGL137W_SEC27	45.23	41.66	43.85	42.34	44.06	42.39	42.41	43.93	42.97	43.76	43.57	45.66	42.89	42.21	42.27	47.72	1.57	41.09
YGL138C_YGL138C	0	0	0	0	0	0	0	0	0	0	0	0	0	0	0	0	0	0
YGL139W_FLC3	10.37	8.41	9.83	9.82	10.01	11.43	10.39	10.02	10.24	10.1	10.69	11.03	11.79	9.39	9.69	10.24	0.8	9.66
YGL140C_YGL140C	27.08	29.85	28.48	27.68	27.96	27.09	29.09	30.09	29.35	29.08	28.17	26.14	28.59	30.87	28.79	27.37	1.25	26.88
YGL141W_HUL5	9.89	8.96	8.28	8.83	8.02	8.64	7.8	11.03	8.3	10.5	7.51	8.93	9.42	9.16	8.55	9.1	0.94	8.46
YGL142C_GPI10	11.12	12.77	13.88	13.77	12.75	12.14	12.1	13.45	12.97	12.65	13.91	11.61	13.4	11.91	13.71	12.16	0.87	12.07
YGL143C_MRF1	3.91	3.25	4.07	3.81	3.64	4.74	4.47	4.07	3.47	4.18	4.29	4.13	5.05	3.57	3.78	3.68	0.47	3.8
YGL144C_ROG1	12.7	11.23	9.96	12.56	11.06	10.37	7.85	7.68	9.64	8.98	8.22	9.61	11.05	10.83	9.97	8.75	1.52	9.53
YGL145W_TIP20	52.66	51.61	55.63	46.22	39.59	43.93	55.46	52.06	54.22	52.01	46.29	50.21	49.07	43.97	50.83	49.06	4.52	46.9
YGL146C_RRT6	2.48	2.85	2.9	2.82	3.08	1.91	2.76	3.13	2.47	2.22	2.35	3.36	4	3.88	2.37	2.43	0.58	2.68
YGL148W_ARO2	23.38	23.97	24.56	23.65	24.18	23.64	24.72	22.6	24.95	25.05	24.62	22.92	23.63	24.77	24.12	22.96	0.77	22.62
YGL149W_YGL149W	0.18	0.24	0.33	0.19	0.3	0.47	0.21	0.35	0.21	0.37	0.35	0.3	0.28	0.25	0.32	0.28	0.08	0.28
YGL150C_INO80	59.19	60.25	61.4	63.29	61.16	54.25	65.7	54.51	55.88	61.03	58	55.53	61.66	57.95	53.99	55.48	3.55	55.46
YGL151W_NUT1	42.5	41.51	47.08	46.03	39.92	46.1	43.09	40.55	45.85	41.5	45.44	42.15	43.7	43.57	44.79	38.52	2.5	40.87
YGL153W_PEX14	8.98	10.34	9.97	7.37	7.82	9.35	8.87	8.03	10.27	6.19	10.54	9.27	8.3	9.73	6.72	9.82	1.33	8.41
YGL154C_LYS5	1.33	1.18	1.35	0.94	1.52	1.2	1.15	1.13	1.33	1.49	1.35	1.49	1.37	1.3	1.14	1.41	0.16	1.23
YGL155W_CDC43	22.58	22.54	19.75	22.89	22.04	21.86	22.42	21.33	22.14	22.73	20.02	19.75	20.2	23.34	23.73	20.17	1.34	20.52
YGL156W_AMS1	2.86	2.91	2.91	3.12	3.07	3.46	2.78	2.93	3.4	3.98	3.51	3.16	3.55	3.66	3.36	3.21	0.34	3.07
YGL157W_ARI1	28.01	27.72	31.13	27.99	29.51	28.46	34.1	29.47	27.74	32.49	32.27	31.03	25.2	33.83	30.89	29.84	2.45	28.36
YGL158W_RCK1	11.66	11.32	8.45	9.38	9.07	9.69	7.51	8.83	10.65	8.41	8.94	9.4	9.82	9.39	9.74	9.77	1.06	9
YGL159W_YGL159W	22.47	23.04	25.67	24.61	24.06	23.22	25.23	23.27	24.18	22.81	25.16	23.91	20.55	23.35	23.98	28.75	1.77	22.71
YGL160W_AIM14	48.39	47.84	46.01	47.64	40.57	43.52	44.37	46.34	50.96	42.32	46.8	41.12	50.53	47.39	45.29	41.24	3.23	43.15
YGL161C_YIP5	13.06	13.63	13.21	12.13	12.74	10.99	11.99	12.2	12.17	12.1	12.71	12.33	13.81	12.71	12.94	11.56	0.73	11.82
YGL162W_SUT1	1.53	2.58	1.59	1.52	1.14	1.4	2.52	1.96	1.96	1.26	1.48	2.12	1.48	1.87	2.54	2.25	0.47	1.74
YGL163C_RAD54	23.82	23.78	32.47	24.23	19.55	23.05	24.55	27.62	24.42	32.29	32.04	26.81	27.98	27.61	25.45	24.17	3.63	24.91
YGL164C_YRB30	2.06	2.11	1.61	2.26	1.93	2.79	2.19	2.04	1.99	2.05	2.02	1.85	2.34	2.11	2.26	2.23	0.25	2.01
YGL167C_PMR1	62.71	66.24	68.58	68.78	65.88	71.39	71.26	66.99	65.05	68.71	67.73	68.6	71.86	65.83	68.67	64.61	2.57	63.85
YGL168W_HUR1	5.42	8.31	8.4	6.01	6.17	6.61	7.74	6.76	6.56	7.22	6.42	6.89	5.49	8.31	8	6.33	0.98	6.57
YGL169W_SUA5	18.36	17.61	16.99	18.39	17.51	17.63	16.56	18.18	17.36	17.07	17.02	17.13	17.05	20.31	18.61	17.3	0.91	16.71
YGL170C_SPO74	3.56	2.85	2.65	1.82	2.68	3.57	3.42	2.69	3.5	4.5	3.06	3.44	2.8	2.15	4.63	3.29	0.75	3.02
YGL171W_ROK1	4.64	3.7	4.23	4.3	4.22	4.41	4	5.04	4.4	3.54	3.58	4.13	3.99	4.06	4.28	4.04	0.38	3.94
YGL172W_NUP49	55.6	54.04	54.38	50.04	52.84	52.82	52.64	48.64	55.35	50.29	47.52	47.78	50.14	47.25	53.02	52.65	2.78	48.69
YGL173C_XRN1	118.42	125.7	133.89	120.46	124.13	122.39	128.78	126.47	119.8	115.51	125.83	116.42	118.33	120.17	132.48	122.98	5.4	116.3
YGL174W_BUD13	2.16	2.93	3.4	3.42	2.8	3.43	2.25	2.12	2.12	3.25	2.09	2.07	2.9	2.71	1.9	3.28	0.57	2.55
YGL175C_SAE2	0.7	0.69	0.48	0.7	0.67	0.57	0.85	0.87	0.62	0.68	0.36	0.43	0.8	0.63	1	0.4	0.18	0.62
YGL176C_YGL176C	6.52	5.59	5.53	5.3	4.96	5.49	5.86	4.86	6.35	5.72	6.15	5.76	5.73	5.19	6.2	4.11	0.61	5.29
YGL178W_MPT5	6.17	7.25	5.46	7.77	6.43	6.24	6.17	6.53	6.46	6.17	5.47	5.59	7.37	6.37	6.56	6.97	0.66	6.1
YGL179C_TOS3	1.92	1.28	2.84	1.68	2.89	2.96	2.77	1.87	3.37	1.93	2.54	1.22	1.61	2.62	1.63	1.28	0.7	2.07
YGL180W_ATG1	4.05	5.9	9.36	4.74	4.2	5.58	7.6	8.01	6.51	6.92	4.95	9.29	7.06	7.45	6.6	3.63	1.77	6.1
YGL181W_GTS1	7.23	7.17	5.45	7.21	4.48	5.62	5.92	7.37	6.75	5.21	6.8	8.05	6.31	5.88	6.86	6.13	0.94	6.08
YGL183C_MND1	0	0	0	0	0.07	0	0	0	0	0	0.14	0	0.07	0	0	0	0.04	0.02
YGL184C_STR3	0.15	0.27	0.39	0.35	0.15	0.31	0.35	0.37	0.58	0.08	0.19	0.08	0.12	0.19	0.16	0.27	0.14	0.24
YGL185C_YGL185C	29.24	29.24	37.25	30.06	27.64	38.68	24.55	31.84	33.86	32.7	19.37	22.05	28.29	26.06	19.52	14.35	6.64	26.55
YGL186C_TPN1	3947.92	4231.62	3887.36	3455.79	3371.71	3860.77	4006.85	3617.29	3739.5	4003.73	3553.29	3706.4	3938.88	3468.12	3578.45	3876.65	241.86	3558.01
YGL187C_COX4	62.89	63.22	67.37	61.61	64.67	61.99	60.4	67.4	67.42	63.46	67.86	65.78	64.94	67.46	64.3	62.62	2.41	60.93
YGL189C_RPS26A	19530.5	19617	20379.7	20170.8	19631.8	19798.9	19824.6	19946.9	19771.1	19677.3	20231.7	19593.6	20200	19837.4	20165.5	19572.8	275.56	18719.1
YGL190C_CDC55	17.47	16.87	17.95	18.19	16.21	16.24	18.94	18.79	18.87	18.33	18.44	17.33	19.56	18.1	18.19	18.33	0.95	16.99
YGL193C_YGL193C	0.05	0.05	0.05	0.32	0.63	0.11	0.05	0.23	0.05	0.48	0.27	0.21	0.05	0.11	0.43	0.05	0.18	0.2
YGL194C-A_YGL194C-A	0.15	0.09	0.11	0.14	0.12	0.2	0.22	0.16	0.18	0.19	0.07	0.15	0.18	0.17	0.08	0.21	0.05	0.15
YGL194C_HOS2	6.14	5.31	5.46	6.4	6.32	5.73	5.01	6.98	6.93	5.31	4.84	5.65	6.26	5.83	5.87	5.57	0.62	5.54
YGL195W_GCN1	35.64	33.3	33.88	34.32	34.15	34.88	33.14	33.97	34.4	36.07	36.25	33.56	33.63	35.72	34.05	34.29	0.98	32.48
YGL196W_DSD1	19.98	11.77	20.62	15.23	14.58	19.3	16.24	15.68	17.82	14.62	13.67	14.3	16.21	17.81	18.69	12.92	2.6	15.41
YGL197W_MDS3	103.69	98	100.08	102.7	111.86	105.97	99.38	99.68	105.31	94.08	99.88	94.23	91.91	113.89	115.22	117.21	7.78	97.7
YGL198W_YIP4	8.36	8.43	8.46	8	8.5	9.05	7.76	8.05	7.85	8.86	8.82	8.27	8.49	9.61	9.08	8.84	0.5	8.05
YGL200C_EMP24	112.67	110.12	106.77	112.83	110.32	108.1	108.86	111.34	108.29	113.49	105.63	109.62	106.48	114.74	110.52	103.15	3.12	103.3
YGL201C_MCM6	9.78	9.86	9.69	9.01	9.83	9.38	8.98	7.94	9.73	10.02	9.54	10.24	10.03	10.89	10.26	10.24	0.67	9.18
YGL203C_KEX1	11.82	13.42	12.35	13.19	12.01	12.32	12.11	12.95	12.72	13.15	11.78	12.59	11.52	11.01	14.78	12.25	0.89	11.82
YGL204C_YGL204C	0.14	0.03	0.08	0.1	0.07	0.06	0	0.04	0.1	0.04	0.03	0.05	0.03	0.06	0.06	0.03	0.03	0.06
YGL205W_POX1	0.21	0.1	0.33	0.17	0.15	0.25	0.16	0.31	0.29	0.27	0.25	0.17	0.27	0.12	0.28	0.36	0.08	0.22
YGL206C_CHC1	101.84	101.64	107.47	109.34	99.12	99.3	106.09	101.88	109.87	97.96	107.93	106.2	102.99	110.25	113.36	107.46	4.58	99.25
YGL207W_SPT16	81.68	77.51	83.41	76.78	80.71	79.13	81	81.96	74.85	79.79	77.15	76.52	77.19	86.86	80.76	75.35	3.22	74.93
YGL208W_SIP2	6.12	6.2	7.33	11.7	10.14	7.23	7.68	7.55	9.84	7.53	7.85	7.95	8.17	6.5	10.16	9.01	1.58	7.8
YGL209W_MIG2	3.98	7.33	5.84	5.29	5.35	3.57	4.22	6.32	5.74	5.94	6.22	6.31	6.94	5.05	4.63	6	1.05	5.28
YGL210W_YPT32	11.12	12.19	13.39	12.52	12.92	13.83	12.78	14.04	12.98	14.08	14.59	13.64	13.47	15.07	10.26	13.28	1.22	12.43
YGL211W_NCS6	24.41	27.42	22.42	25.41	24.43	23.75	25.77	25.81	27.41	25.02	26.81	25.15	23.54	23.02	28.99	25.62	1.75	23.92
YGL212W_VAM7	1.17	1.89	2.08	0.69	1.69	1.95	2.08	1.41	2.18	1.18	1.5	1.11	1.44	1.07	1.46	1.41	0.43	1.46
YGL213C_SKI8	14.7	13.91	14.24	14.91	15.42	14.71	15.53	14.53	13.74	14.28	14.69	14.59	15.76	15.18	14.42	14.49	0.56	13.86
YGL215W_CLG1	42.1	40.89	37.07	35.83	39.01	37.12	39.05	41.05	37.37	39.97	37.3	39.26	41.16	41.99	38	36.53	2.03	36.81
YGL216W_KIP3	1319.34	1124.71	1207.05	1109.54	1440.24	1188.77	1257.75	1249.44	1244.07	1545.72	1306.97	1419.94	1384.19	1018.09	1143.87	1376.65	139.93	1204.48
YGL219C_MDM34	25.26	20.45	24.37	21.12	23.33	24.04	20.84	24.72	20.62	20.17	24.21	19.82	23.51	27.2	22.2	22.63	2.14	21.57
YGL220W_BOL2	175.19	156.99	172.24	157.94	167.29	179.24	177.72	170.68	156.61	179.28	182.2	171.49	160.44	168.68	162.78	159.48	8.73	159.23
YGL221C_NIF3	47.94	44.92	45.6	45.95	42.17	46.03	47.8	46.8	46.47	44.85	49.81	41.92	50.8	46.32	48.8	46.14	2.38	43.8
YGL222C_EDC1	10.73	9.49	13.39	9.5	10.55	9.09	10.77	11	10.27	8.82	12.97	8.82	11.18	7.6	10.54	10.31	1.48	9.8
YGL223C_COG1	12.01	9.74	11.87	13.83	11.2	12.11	13.1	10.46	11.82	11.02	13.52	11.61	10.64	12.81	10.02	12.97	1.23	11.17
YGL225W_VRG4	9297.24	9491.03	9497.92	9696.62	9521.61	9434.95	9389.85	9167.31	9101.25	9574.72	9475.64	9602.01	9188.59	9389.52	9518.04	9251.43	169.58	8868.67
YGL226C-A_OST5	8.45	8.43	9	8.78	7.85	9.32	9.52	7.98	10.04	8.96	8.15	9.05	8.36	9.02	10.3	8.43	0.7	8.37
YGL226W_MTC3	2.17	2.75	3.03	2.63	1.96	2.18	3	2.17	2.13	2.38	2.1	2.74	1.9	2.54	1.45	2.32	0.42	2.23
YGL227W_VID30	3.53	3.65	4.43	3.12	4.06	4.14	4.72	4.03	3.65	3.74	3.55	4.5	3.66	3.81	3.55	3.31	0.44	3.64
YGL228W_SHE10	450.99	436.23	426.05	503.2	429.72	472.27	435.7	428.81	434.22	436.12	445.63	410.08	466.2	423.5	448.27	392.79	25.62	415.61
YGL229C_SAP4	9.06	10.13	10.54	10.49	8.03	15.49	11.54	10.09	8.55	5.42	14	8.04	13.23	8.37	8.42	10.81	2.54	9.69
YGL230C_YGL230C	0.35	0.11	1.29	0.58	0.23	0.58	0.7	0.12	0.47	0.94	0.35	0.7	0.7	0.59	0.83	0.46	0.31	0.55
YGL231C_EMC4	8.14	7.57	7.82	7.65	7.53	7.49	7.94	8.11	8.19	7.41	6.73	7.98	7.21	8.08	7.7	7.17	0.41	7.24
YGL232W_TAN1	85.33	77.36	103.3	80.92	88.84	92.73	92.56	103.74	89.8	76.08	84.41	91.57	75.97	79.89	94.28	79.4	8.88	82.65
YGL233W_SEC15	10.44	10.98	11.14	10.37	10.11	10.92	10.77	11.59	10.93	10.74	11	12.08	10.94	10.31	10.58	10.3	0.51	10.22
YGL234W_ADE5	0.82	840.44	863.71	849.11	864.39	853.66	875.5	905.84	808.8	854.55	875.56	837.7	850.13	890.85	866.2	844.06	215.65	770.41
YGL235W_YGL235W	0	0	0	0.02	0	0	0	0	0	0	0	0.02	0	0	0.02	0.02	0.01	0.01
YGL236C_MTO1	22.15	20.89	22.73	24.09	24.8	27.2	25.85	25.97	24.65	31.35	27.09	25.23	27.42	25.8	21.34	27.13	2.66	23.9
YGL237C_HAP2	1.21	0.95	1.05	1.52	0.96	0.93	0.99	0.98	1.1	0.97	1.23	0.94	1.01	1.34	1	1.3	0.18	1.04
YGL238W_CSE1	290.61	288.86	277.45	304.3	290.33	293.84	292.38	286.29	299.66	300.72	288.71	292.09	282.35	278.7	298.97	269.76	9.26	273.19
YGL240W_DOC1	1.33	1.68	1.58	1.7	1.44	0.87	1.84	0.67	2.52	1.91	1.97	1.82	2.28	1.84	1.28	1.49	0.47	1.57
YGL241W_KAP114	14.16	13.02	12.85	12.14	13.86	12.75	13.15	13.65	13.8	14.42	12.88	15.48	13.57	13.6	13.93	13.37	0.78	12.79
YGL242C_YGL242C	6.97	6.69	6.08	6.74	6.38	5.22	7.51	6.9	6.47	7.17	6.82	6.15	5.89	6.77	7.13	6.19	0.57	6.21
YGL243W_TAD1	7.6	4.88	5.43	5.86	6.56	4.77	3.51	6.01	4.42	6.45	7.3	5.06	4.5	6.38	5.29	6.61	1.12	5.4
YGL244W_RTF1	74.4	61.59	73.37	68.79	67.24	73.31	80.41	70.34	72.88	68.33	63.66	66.65	69.3	67.85	69.17	69.04	4.46	65.93
YGL245W_GUS1	368.43	372.47	375.19	366.33	354.91	363.52	371.28	363.25	357.38	362.07	364.36	371.88	379.58	368.42	369.55	372.79	6.49	346.35
YGL246C_RAI1	7.78	7.48	8.41	9.54	10.86	7.9	8.81	8.84	7.34	8.2	8.48	8.16	7.58	9.11	9.24	9.09	0.91	8.1
YGL247W_BRR6	13.39	16.87	12.41	14.93	16.73	17.08	14.44	17.35	13.36	15.8	20.67	17.61	19.32	15.94	15.16	18.65	2.26	15.41
YGL248W_PDE1	2.1	2.11	2.57	2.06	1.75	2.23	2.13	1.96	2.07	1.74	2.46	1.97	1.92	2.34	2.51	1.9	0.25	2
YGL249W_ZIP2	1.29	1.31	1.86	1.77	1.5	1.68	1.48	1.08	1.51	1.75	1.07	1.24	2.16	1.45	1.5	0.74	0.35	1.4
YGL250W_RMR1	4.25	3.67	1.94	4	3.46	2.58	4.75	2.91	3.67	3.7	3.59	3.85	4.41	3.5	4.07	3.18	0.7	3.42
YGL251C_HFM1	2.88	4.2	4.67	5.04	7.09	4.8	4.78	5.03	3.96	3.69	4.38	3.45	2.68	4.89	4.62	3.79	1.03	4.18
YGL252C_RTG2	36.38	36.92	38.76	35.71	35.44	33.97	39.92	35.02	38.17	36.7	35.42	35.83	36.57	32.14	32.78	33.16	2.13	33.82
YGL253W_HXK2	473.09	483.08	480.13	493.6	480.32	477.05	481.22	495.31	488.79	484.56	499.09	474.32	480.15	484.35	496.43	485.91	7.88	456.78
YGL254W_FZF1	2.55	1.95	1.99	2.42	1.49	3.2	1.79	2.65	2.79	2.65	1.87	2.61	1.78	3.05	2.38	2.38	0.49	2.24
YGL255W_ZRT1	31.32	37.36	37.19	27.41	31.71	29.96	28.79	36.92	26.84	36.36	28.61	25.96	35.56	33.72	30.27	36.24	4.05	30.49
YGL257C_MNT2	2721.13	3007.5	2744.96	2748.92	2836.06	2609.04	2768.28	2693.09	2708.04	2768.64	2663.26	3113.68	2786.99	2279.76	2446.78	2860.16	193.7	2585.29
YGL258W_VEL1	0.31	1.52	0.31	0.31	0.61	0.3	1.24	1.63	2.46	0.31	2.47	0.31	0.93	0.62	0	1.82	0.81	0.94
YGL259W_YPS5	0	0	0	0	0	0	0	0	0	0	0	0	0	0	0	0	0	0
YGL261C_PAU11	0	0.12	0	0.12	0	0	0	0	0.47	0.12	0.12	0.12	0.24	0	0	0	0.13	0.08
YGL262W_YGL262W	0.05	0.24	0.05	0.2	0.15	0.25	0	0	0.1	0	0	0.15	0.1	0.1	0.1	0.15	0.08	0.1
YGL263W_COS12	2.62	2.13	1.85	3.06	2.32	2.5	3.05	2.5	2.33	2.32	1.66	2.49	2.48	2.69	2.13	2.59	0.37	2.3
YGR001C_EFM5	26.32	21.23	24.72	21.39	19.41	22.44	21.59	24.72	21.16	25.98	20.46	20.87	22.47	18.84	21.9	18.92	2.33	20.87
YGR002C_SWC4	8.57	8.32	8.15	6.66	9.58	7.66	8.16	7.6	5.72	7.36	8.61	8.9	7.83	9.01	7.41	9.21	0.99	7.63
YGR003W_CUL3	23.59	20.34	16.82	23.51	18.4	26.34	21.38	21.13	18.48	23.47	18.19	22.66	23.88	19.7	20.1	19.21	2.62	19.99
YGR004W_PEX31	19.06	16.64	16.84	14.94	14.28	16.01	15.73	15.76	15.39	14.39	17.05	16.63	18.13	18.3	18.25	14.62	1.5	15.5
YGR006W_PRP18	1.04	0.82	0.6	1.3	0.76	0.73	1.01	1.2	0.8	0.87	0.67	0.8	0.84	0.61	0.68	0.66	0.21	0.8
YGR007W_ECT1	25.29	21.42	24.83	23.93	24.22	22.39	22.73	24.37	24.59	22.29	23.33	22.34	25.06	25.57	23.54	24.36	1.24	22.44
YGR008C_STF2	13.45	17.38	14.9	15.14	16.95	14.89	17.12	17.37	15.48	16.14	16.17	16.9	18.12	15.16	15.39	15.79	1.22	15.15
YGR009C_SEC9	7.91	9.74	8.82	8.17	9.12	8.59	9.18	8.66	9.73	8.43	7.84	7.86	8.49	11.53	8.41	8.9	0.93	8.37
YGR010W_NMA2	1.53	1.64	1.25	1.12	1.09	1.63	1.78	1.41	1.4	1.73	1.46	1.21	1.7	1.66	1.46	1.38	0.22	1.39
YGR012W_MCY1	11.25	12.33	14.32	11.89	13.27	12.54	11.2	12.43	11.73	11.15	15.29	11.69	14.23	13.02	14.48	11.12	1.35	11.96
YGR013W_SNU71	40.65	45.81	41.43	36.36	45.24	36.55	38.3	36.74	34.2	42.86	40.79	46.52	37.49	43.34	36.66	41.32	3.8	38.12
YGR014W_MSB2	99.56	98.91	105.13	105.27	105.67	101.25	94.7	100.44	95.58	100.32	105.54	103.83	94.91	105.45	111.37	100.28	4.6	96.05
YGR016W_YGR016W	0.55	0.35	0.45	0.4	0.75	1	0.96	0.64	0.4	0.25	0.61	0.6	0.81	0.25	0.46	0.74	0.23	0.56
YGR017W_YGR017W	3429.35	3551.15	3487.01	3568.47	3045.36	3624.75	3112.52	2662.81	2759.1	2574.78	3699.06	3278.72	3767.31	3103.53	2991.61	2773.91	390.56	3048.24
YGR018C_YGR018C	1.46	1.64	1.15	1.76	2.07	1.03	1.56	1.43	1.35	1.88	0.94	1.03	1.15	1.15	1.58	1.73	0.34	1.37
YGR019W_UGA1	9.18	8.65	10.36	9.39	10.42	9.98	8.61	10	9.76	10.97	9.38	10.55	9.31	8.83	10.19	9.12	0.72	9.14
YGR020C_VMA7	127.1	115.18	127.16	118.95	119.28	120.03	139.86	121.92	128.74	129.56	134	115.14	115.74	128.74	126.4	124.52	7.03	117.61
YGR023W_MTL1	20.4	16.81	17.22	18.35	17.29	17.21	15.57	21.92	15.93	15.18	17.37	15.21	21.09	19.07	17.29	17.18	2.02	16.77
YGR025W_YGR025W	1.68	1.72	1.31	0.94	0.8	0.94	1.24	0.69	1.45	1.61	1.1	1.16	1.17	0.88	0.81	0.86	0.33	1.1
YGR026W_YGR026W	334.34	327.5	349.27	319.43	351.05	308.37	332.38	335.42	299.68	349.37	339.7	305.47	336.81	340.58	328.98	323.64	15.59	311.62
YGR027C_RPS25A	7471.17	7566.54	7655.89	7470.66	7390.53	7387.44	7467.06	7754.99	7509.22	7642.09	7466.63	7252.1	7467.18	7455.9	7518.08	7456.6	118.03	7061.77
YGR028W_MSP1	94.97	80.46	84.87	81.03	74.63	98.09	99.03	94.5	83.47	92.34	77.65	95.25	85.63	97.41	79.05	86.7	8.09	83.13
YGR029W_ERV1	14.12	16.34	17.19	15.83	16.8	14.59	14.89	16.2	14.89	15.82	19.07	14.44	16.06	14.53	15.68	14.87	1.27	14.86
YGR030C_POP6	0.85	0.54	0.7	1	0.86	0.81	0.74	0.83	0.61	0.64	0.55	0.86	0.76	0.75	0.77	0.85	0.12	0.72
YGR031C-A_NAG1	0	0	0	0	0	0	0	0	0	0	0	0	0	0	0	0	0	0
YGR031W_IMO32	215.03	273.6	284.67	220.31	242.31	239.78	317.25	230.62	272.92	303.26	372.18	294.74	271.19	241.13	293.31	263.37	40.63	257.43
YGR034W_RPL26B	1826.69	1816.03	1803.59	1829.43	1770.61	1811.22	1860.82	1839.73	1877.6	1815.4	1845.24	1845.53	1820.5	1860.74	1883.34	1834.54	28.81	1727.64
YGR035W-A_YGR035W-A	5.2	4.87	4.39	5.18	3.78	3.64	4.39	3.35	3.99	3.9	4.39	4.22	3.62	5.17	5.27	4.17	0.63	4.13
YGR036C_CAX4	24.16	21.94	24.03	20.01	23.15	20.01	20.13	24.63	22.74	23.45	21.17	23.68	25.54	23.61	26.17	25.03	1.95	21.85
YGR038C-B_YGR038C-B	0	0	0	0	0	0	0	0	0	0	0	0	0	0	0	0	0	0
YGR038W_ORM1	13.15	15.11	15.88	16.83	16.27	14.27	15.44	14	14.49	15.25	14.37	16.09	15.58	15.32	16.9	14.69	1.04	14.39
YGR039W_YGR039W	0.35	0.93	0	0.24	0	0.7	0	0.12	0.35	0.12	0.24	0.47	0.24	0.12	0.48	0.58	0.27	0.31
YGR040W_KSS1	6.36	8.05	8.69	7.41	6.48	8.17	7.54	5.94	7.01	6.07	7.47	7.89	7.36	8.06	7.36	7.46	0.79	6.95
YGR041W_BUD9	14.34	11.72	16.03	11.47	16.66	17.45	18.88	17.53	12.85	16.3	15.47	13.09	16.31	17.27	17.68	14.64	2.25	14.7
YGR042W_MTE1	323.22	283.47	423.42	362.77	340.06	335.68	425.84	412.46	219.24	289.45	331.83	204.72	406.07	279.83	329.81	252.6	69.19	311.16
YGR043C_NQM1	0.53	1.05	0.13	0.2	0.26	0.07	0.47	0.28	0.4	0.07	0.33	0.13	0.27	0	0.13	0.46	0.25	0.3
YGR044C_RME1	0	0.02	0	0	0	0	0.02	0	0	0	0.02	0	0	0	0.02	0	0.01	0.01
YGR045C_YGR045C	0	0	0	0	0.07	0	0.15	0	0.07	0	0	0	0	0	0.15	0	0.05	0.03
YGR046W_TAM41	29.37	28.16	30.17	22.65	29.94	25.5	31.49	24.82	34.4	38.54	27.16	30.99	25.3	27.99	24.54	37.34	4.54	27.82
YGR048W_UFD1	11.9	10.81	12.99	10.45	8.58	10.29	12.01	12.73	9.47	9.55	12.73	11.12	12.83	11.04	10.9	12.57	1.36	10.67
YGR049W_SCM4	37.21	36.64	36.96	35.26	36.63	41.24	33.33	32.97	35.3	35.29	33.04	39.03	40.91	35.7	34.09	42.19	2.9	34.63
YGR050C_YGR050C	1.43	1.14	0.99	0.81	1.15	0.84	0.44	0.83	1.02	0.79	1.06	1.01	0.92	1.09	1.2	0.83	0.22	0.93
YGR052W_FMP48	3.08	3.42	3.09	4.05	2.75	2.7	3.68	3.22	3.39	4.13	3.06	3.57	3.67	3.97	3.16	2.64	0.47	3.18
YGR053C_MCO32	0.02	0.17	0.11	0.04	0.04	0.33	0.07	0.14	0.18	0.13	0.2	0.15	0.26	0.13	0.11	0.24	0.08	0.14
YGR054W_YGR054W	268.32	231.01	260.97	228.54	244.71	247.6	257.15	258.11	244.95	242.19	247.18	243.69	253.84	275.53	250.33	256.98	12.3	236.67
YGR055W_MUP1	170.6	158.15	167.76	174.22	163.09	167.73	174.86	173.39	157.57	171.25	168.68	161	168.76	173.79	175.04	174.79	5.95	159.21
YGR056W_RSC1	10.12	11.65	10.55	8.82	10	11.61	10.2	10.08	9.96	11.69	9.84	9.79	9.36	10.91	12.08	11.16	0.93	9.93
YGR057C_LST7	10.41	9.7	8.48	8.34	6.74	11.39	10.35	7.37	10.02	8.61	8.59	8.87	9.03	9.91	10.07	11.76	1.35	8.88
YGR058W_PEF1	1.6	1.57	1.47	1.32	2.03	2.16	1.76	1.47	1.38	1.64	1.56	1.84	1.38	1.76	1.43	1.48	0.24	1.53
YGR059W_SPR3	0.36	0.26	0.27	1.07	0.62	0.44	0.09	0.38	0.54	0.54	0.36	0.27	0.09	0.36	0.45	0.79	0.25	0.42
YGR061C_ADE6	239.35	239.05	234.77	245.18	243.23	236.61	239.47	247.49	239.7	248.25	238.86	240.54	244.63	244.47	244.65	239.55	3.87	227.63
YGR062C_COX18	16.32	17.07	18.7	13.93	14.38	15.02	15.76	18.01	16.18	12.32	16.08	15.82	14.09	12.62	16.01	14.61	1.75	14.63
YGR063C_SPT4	13.16	11.26	11.15	13.17	13.06	12.9	13.67	14.08	13.36	12.85	11.67	11.37	11.45	11.09	12.57	13.31	1.01	11.83
YGR065C_VHT1	11.45	12.92	12.89	9.52	11.18	13.27	12.52	12.71	12.64	12.64	13.75	12.29	10.85	12.97	11.6	14.77	1.24	11.72
YGR066C_GID10	0.03	0.1	0.05	0.03	0.09	0.15	0.07	0.04	0.09	0.16	0	0.05	0.14	0.12	0.02	0.12	0.05	0.08
YGR067C_YGR067C	0.02	0	0.07	0.14	0.12	0.07	0.12	0.08	0	0.05	0.17	0.02	0.02	0.02	0.05	0.05	0.05	0.06
YGR068C_ART5	7.27	5.08	5.7	6.92	6.04	4.64	5.44	6.43	4.15	6.05	5.38	5.45	6.95	4.99	5.42	4.86	0.88	5.39
YGR070W_ROM1	41.47	34.11	48.84	24.65	30.75	37.92	40.87	45.02	28.39	23.62	36.56	38.8	39.58	42.26	37.45	37.06	6.98	34.96
YGR071C_ENV11	21.29	22.65	23.33	27.76	21	31.35	26.79	25.22	27.22	19.7	28.39	22.59	27.74	27.45	25.17	22.56	3.26	23.73
YGR072W_UPF3	61.36	61.72	64.04	62	49.39	75.25	48.89	57.66	52.27	55.37	55.66	67.28	59.56	54.46	67.85	54.94	7.12	56.17
YGR074W_SMD1	8.92	7.07	7.65	9	9.27	8.89	7.05	7.99	8.18	8.18	8.2	7.44	7.95	9.81	6.82	7.15	0.89	7.67
YGR075C_PRP38	37.27	32.62	32.08	35.18	31.17	40.5	36.49	33.62	39.79	35.08	32.8	27.53	35.55	36.82	30.43	38.91	3.57	32.91
YGR076C_MRPL25	5.29	6.81	6.79	6.96	7.21	5.72	7.93	7.01	7.32	5.96	9.99	6.59	5.16	7.38	5.86	5.12	1.23	6.37
YGR077C_PEX8	25.07	20.76	23.46	24.57	20.03	22.07	19.4	22.65	22.94	21.73	21.25	19.31	22.36	22.8	22.87	20.27	1.71	20.78
YGR078C_PAC10	55.91	55.04	64.45	52.65	45.8	54.31	54.71	51.36	54.05	59.73	49.36	53.49	49.99	65.89	55.8	60.31	5.31	52.25
YGR079W_YGR079W	94.83	88.83	87.06	102.04	108.19	98.54	90.97	105.89	87.84	81.48	95.13	79.76	87.28	87.99	95.08	98.62	8.17	88.1
YGR080W_TWF1	7.85	8.52	8.57	8.42	8.13	8.95	9.32	8.62	8.97	9.25	9.09	8.34	8.13	8.4	8.73	8.39	0.42	8.12
YGR081C_SLX9	16	13.61	17.88	18.35	16.76	14.54	18.15	16.24	16.76	14.73	17.03	17.18	14.25	17.96	16.45	18.37	1.53	15.63
YGR082W_TOM20	300.99	338.35	349.58	333.63	334.23	301.2	317.03	312.88	311.21	315.95	338.7	297.82	314.28	295.02	362.37	315.34	19.6	303.42
YGR083C_GCD2	52.17	53.03	53.01	52	49.58	57.76	50.49	56.36	51.9	52.44	59.65	52.99	49.34	58.64	56.26	49.91	3.28	50.52
YGR084C_MRP13	9.28	8.74	9.62	7.38	6.51	6.88	7.75	9.14	8.7	7.97	10.12	7.12	8.21	8.57	8.75	8.9	1.02	7.92
YGR085C_RPL11B	271.46	273.11	282.47	283.52	270.49	275.88	279.25	275.08	280.72	281.49	271.28	280.7	276.2	276.92	275.13	272.32	4.28	260.61
YGR086C_PIL1	97.56	95.02	98.74	99.06	96.3	101.1	100.36	97.85	99.55	101.81	97.12	100.02	98.74	102.1	100.16	92.68	2.51	92.98
YGR087C_PDC6	0.02	0.02	0.06	0.06	0.02	0.05	0	0.03	0.02	0	0.02	0.02	0.03	0.02	0.03	0.08	0.02	0.03
YGR088W_CTT1	20.98	20.47	20.41	21.77	19.04	19.04	21.72	21.18	18.75	20.26	20.83	18.07	19.72	20.54	19.67	18.29	1.16	18.93
YGR089W_NNF2	16.31	14.86	18.19	17.82	17.95	16.39	15.34	16.25	14.94	17.33	16.81	15.83	17.27	14.36	15.25	17.53	1.22	15.51
YGR090W_UTP22	57.27	55.27	58.73	58.41	58.05	52.31	56	62.17	57.15	58.72	59.63	58.21	61.19	54.64	61.13	53.79	2.75	54.44
YGR091W_PRP31	1.82	1.51	1.97	2.11	1.47	1.73	1.7	1.74	1.68	2.02	1.92	2.73	1.57	1.62	1.89	1.74	0.3	1.74
YGR092W_DBF2	30.84	28.87	34.94	26.53	22.59	21.99	32.11	28.85	22.02	28.32	29.09	31.5	23.78	28.98	25.24	20.83	4.17	25.92
YGR093W_DRN1	13.23	18.73	21.15	21.94	20.06	19.25	21.27	22.22	21.33	21.8	22.29	18.11	18.5	22.15	17.98	23.55	2.53	19.18
YGR094W_VAS1	87.44	82.4	82.3	83.61	79.43	84.83	82.9	87.54	85.87	86.55	88.74	80.05	85.29	87.5	84.34	82.79	2.74	79.67
YGR095C_RRP46	3.31	3.57	3.9	3.42	3.83	3.69	3.26	3.83	3.88	4.17	3.6	3.5	3.25	3.56	3.85	3.55	0.26	3.44
YGR096W_TPC1	2.75	1.72	2.16	1.12	1.83	2.5	2.01	1.95	1.9	2.36	2.82	2.52	2.53	2.2	2.66	2.57	0.45	2.12
YGR097W_ASK10	13.19	14.42	13.41	13.21	14.16	13.54	13.99	14.34	12.84	14.36	15.14	13.58	14.11	13.6	14.75	14.8	0.66	13.18
YGR098C_ESP1	29.24	29.64	27.41	27.74	34.02	26.81	27.37	24.37	31.13	27.93	29.99	30.16	30.84	35.41	26.68	28.21	2.79	27.63
YGR099W_TEL2	71.53	89.09	74.31	60.2	72.66	70.16	70.61	72.98	81.09	81.76	66.59	74.37	69.94	86.09	87.41	77.35	7.92	71.41
YGR100W_MDR1	11.28	12.23	12.19	11.61	12.99	12.63	12.68	11.43	12.65	14.16	13.76	12.56	13.68	12.09	12.66	10.92	0.91	11.79
YGR101W_PCP1	27.71	25.07	26.45	27.81	22.58	29.62	27.9	29.7	29.43	28.37	28.2	25.13	25.3	23.82	31.11	31.05	2.52	25.99
YGR103W_NOP7	224.98	225.09	237.37	227.12	211.82	226.89	253.74	224.2	232.06	228.15	247.79	235.46	223.52	236.28	246.5	225.87	10.74	218.68
YGR104C_SRB5	5.33	4.6	4.68	5.21	4.49	5.02	4.69	4.78	5.47	6.19	5.25	3.53	5.8	4.29	3.7	5.33	0.7	4.65
YGR105W_VMA21	24.63	24.59	20.4	21.78	24.79	22.26	24.98	26.98	24.51	23.09	25.82	22.4	23.98	20	24.26	23.69	1.88	22.35
YGR106C_VOA1	135.11	127.05	133.46	133.11	130.56	132.36	137.05	126.21	133.79	136.2	135.48	132.44	135.56	130.48	133.91	128.51	3.24	124.97
YGR108W_CLB1	21	17.07	21.36	19.29	20.04	20.56	19.86	25.87	19.44	24.31	18.8	19.37	20.83	19.73	19.61	23.81	2.24	19.6
YGR109C_CLB6	6.1	4.97	4.01	6.34	6.45	6.29	5.59	6.59	6.09	6.47	9.03	5.87	5.78	6.4	7.71	5.98	1.08	5.93
YGR110W_CLD1	2.21	2.8	1.9	2.6	2.98	3.98	2.06	3.84	2.44	2.31	3.49	2.2	2.53	3.26	1.28	2.4	0.72	2.53
YGR111W_YGR111W	5.67	5.46	6.06	5.78	6.19	6.33	6.14	5.05	6.5	5.02	5.77	5.77	5.82	5.72	5.73	5.81	0.4	5.48
[truncated: 3,397 more rows]
